# Supplementary material for: An iPSC-derived neuronal model reveals manganese’s role in neuronal endocytosis, calcium flux and mitochondrial bioenergetics
Source: iScience. 2025 Aug 6;28(9):113311. doi: 10.1016/j.isci.2025.113311 (PMC12410566; doi:10.1016/j.isci.2025.113311)
Supplement: Table S2. List of DEGs (up- and downregulated) between control and patient lines, in both unexposed and Mn-exposed conditions [file mmc2.xlsx]

## Sheet: ZIP14 vs controls basal_basal
GeneID	ZIP14.patient.2.3.untreated	ZIP14.patient.2.2.untreated	ZIP14.patient.2.1.untreated	ZIP14.patient.1.3.untreated	ZIP14.patient.1.2.untreated	ZIP14.patient.1.1.untreated	Control.2.3.untreated	Control.2.2.untreated	Control.2.1.untreated	Control.1.3.untreated	Control.1.2.untreated	Control.1.1.untreated	GeneID	logFC	logCPM	F	PValue	FDR	NA	NA	NA	NA	NA	NA
ENSG00000135346	0.659196222062179	0.667579495928381	111167723619638	0.648660082526143	-0.206794937888381	187167558450685	183553860718281	78753892439067	118497767763134	15071943149508	328360633766605	24261273256117	ENSG00000135346	-847869588946248	836583219160335	173734474631816	0.00114911090805792	0.139862094977701	6	87085497	87095406	-	protein_coding	CGA		Downregulated in patient lines
ENSG00000204071	-351972608208386	-277305985224923	-272315918986333	-303843822052974	-402412290202213	-18629642593864	408691295271981	401794116388061	27202969835189	136608433703765	0.299617406302655	0.355052051712862	ENSG00000204071	-650141008707872	192574123925261	468876805912631	1.30145e+07	0.0117824977618399	X	102140475	102142970	-	protein_coding	TCEAL6		Upregulated in patient lines
ENSG00000004776	-351972608208386	-347809939197418	-246247307685184	-187652798321474	-173705656486583	-244667115712649	216792712300034	291189645725253	420003606172672	0.633515281933302	175055917231133	116242132820143	ENSG00000004776	-561536671612276	168485002246715	54186793916695	6.15862e+08	0.0062725580100349	19	35754565	35758079	-	protein_coding	HSPB6
ENSG00000164932	0.536630465908398	0.967908534292261	0.774901862034987	0.592121231112918	0.219842954127094	0.797883580351871	180952641682248	486931458343884	842514514550714	0.663981016087897	0.788930844774298	123205641788278	ENSG00000164932	-537792865475968	502826623151554	14112256837915	0.00247589834932262	0.204808322337875	8	103371537	103382989	+	protein_coding	CTHRC1
ENSG00000130303	167799931956029	126809312932208	-0.471313375517323	0.781012397931199	153299425509242	-0.642008152252219	227635696579443	559924998393893	84488917082088	295897523125196	353351397553858	254033483611756	ENSG00000130303	-524687764102647	519459493683511	190170971797951	0.000806802387597083	0.130662974454381	19	17402938	17405630	-	protein_coding	BST2
ENSG00000189120	0.510816344640801	0.219407289505748	149611015721202	0.648660082526143	150295627285183	0.84762314899947	0.235742574304198	530350856980373	840113642264868	125038541671586	139727897985957	-0.078612870373986	ENSG00000189120	-509393894651365	504526793672534	119733615148735	0.00433854964707979	0.234517268502898	17	47844907	47855874	-	protein_coding	SP6
ENSG00000131914	135429941925399	141300940151113	133392870513178	0.306072005015566	132554035198051	157953719954861	191087422497707	596916540470003	852781714778611	18363083840494	0.883408879852188	0.474793963635376	ENSG00000131914	-496729474995303	525014848034636	128593465686868	0.00341753127669214	0.225483913736905	1	26410816	26429728	+	protein_coding	LIN28A
ENSG00000180543	120131104840783	0.925581373012613	0.919173096885224	-344868814678147	-304581258373661	-402412290202213	420136369710309	397102302073927	36818399120788	578538825960216	54546293949053	522639732621536	ENSG00000180543	-491865731120931	398191333388049	238509522728205	0.000315993395393393	0.0830552963117859	8	97273487	97277928	-	protein_coding	TSPYL5
ENSG00000140459	-0.355227215803864	-0.181986981114425	0.368682230004379	-146309879368413	-0.892985704000349	-302975229995164	134973813362724	313260473123975	642379015030032	123016693759875	0.491823460436741	-0.462770163440861	ENSG00000140459	-479939160472035	313708974417807	146552691929702	0.00216407795388636	0.194019117773027	15	74337758	74367646	-	protein_coding	CYP11A1
ENSG00000286619	-285061775203815	-131910277220232	-304157199689831	-187652798321474	-205678094516246	-270895272536834	192305638826996	192363075964262	210709744576082	288331072820165	22266359046576	155549806054248	ENSG00000286619	-475928668461608	122883378764492	12454925270291	5.82551e+06	0.000189864937680587	1	205813321	205896082	+	lncRNA	AC119673.3
ENSG00000137959	-107992365896889	147302180926506	-17302155665697	-204564950163472	-0.671295487915816	-171121241772366	261353529795485	34433718354204	650557344036931	0.751698415002531	153463332289202	-0.701567650452992	ENSG00000137959	-468197581749455	32943083393003	136264099703943	0.00279991261554241	0.211237851772588	1	78619921	78646145	+	protein_coding	IFI44L
ENSG00000280623	-0.355227215803864	0.445930182646069	0.0720778716793683	-0.879746397648646	-0.741474118341835	-0.176641926975508	-0.654191007112529	393887454237582	661364057522994	-112417555814784	0.63449141963494	0.720709022630698	ENSG00000280623	-458699071923681	335419583706593	12369845347078	0.00389463599767684	0.230861632981064	22	23536880	23547797	+	lncRNA	PCAT14
ENSG00000107485	129503633002453	307092025584627	133392870513178	-134799297942416	-0.892985704000349	-171121241772366	0.885294836517561	488120576154673	817571890008503	-0.340353350480842	-0.505106174779613	-134546302953406	ENSG00000107485	-449339993185234	481132112245176	699291640908439	0.0205030916333134	0.334052177125688	10	8045377	8075198	+	protein_coding	GATA3
ENSG00000254245	0.586913035167091	0.533087084580976	0.0720778716793683	0.970364771892298	0.577796937071522	0.00967657396981524	-402412290202213	-338049120311654	-0.339368253920075	536510355803828	620305073420352	599838607537493	ENSG00000254245	-446655256674079	397047342374667	981045661450357	0.00810796744254159	0.274225231623962	5	141343828	141512979	+	protein_coding	PCDHGA3
ENSG00000171345	27270889254146	202742156634233	376428943101036	365804814309157	225464939507702	334404263401488	229522492924692	694072239852906	994197643031541	338189025615441	294873809303053	193540539685697	ENSG00000171345	-4460343010868	662587170907865	104617798282088	0.00667004686690323	0.268718261450024	17	41523616	41528308	-	protein_coding	KRT19
ENSG00000174640	-0.263273411886865	0.353167431066814	0.556925111250731	137404347011933	0.104555080849271	0.637465644031761	0.274291218699437	367178934723717	738302689419684	-17699335142301	10956325199197	136198829260276	ENSG00000174640	-445722263557588	401959018427697	105843043080906	0.00643403509275849	0.268718261450024	3	133932700	134052184	-	protein_coding	SLCO2A1
ENSG00000247627	113526420885139	128493274607154	151136895775029	143960178625549	0.887793857157136	1231676918424	633912088339593	663942328494694	684083145858522	0.570583058701735	101444965916754	167700024276358	ENSG00000247627	-442449720472037	472007053150593	175474115732645	0.00110582576586482	0.138619512927178	5	134926659	134928036	-	processed_pseudogene	MTND4P12
ENSG00000165246	0.682507620015935	0.147569498134748	0.72341687089586	-344868814678147	-402412290202213	-402412290202213	512968450454086	475948070131278	484354846830899	-402412290202213	-402412290202213	-402412290202213	ENSG00000165246	-441347332757559	299211506064478	606591792315448	0.0288365550930222	0.370460903447778	Y	14522572	14845650	+	protein_coding	NLGN4Y
ENSG00000253731	-0.355227215803864	-122074593138821	-188143291162558	0.0362744062560816	0.864358329590148	0.608905371479732	-402412290202213	-18953209797207	0.573004792664829	267472339667446	579108272195897	571702850447701	ENSG00000253731	-439645453498648	334472732971434	987686328800719	0.0079458463619701	0.274225231623962	5	141373913	141512979	+	protein_coding	PCDHGA6
ENSG00000019582	-0.505178191153557	-0.327967586363925	-0.532585412294847	-0.879746397648646	-0.0650622893529884	-112700393499589	104987598979516	261097781963165	572585777517532	0.937745500712821	144453176131032	142281417336913	ENSG00000019582	-41611340468087	259516293713098	203765192750891	0.000610934275912853	0.11186275236265	5	150400040	150412929	-	protein_coding	CD74
ENSG00000184697	233685319836179	178854721481073	144934086295238	-172516799853263	0.977904986415863	0.0527251180347704	406509185338634	525602519899332	750180965248648	147318954489997	184750007940246	0.688042238403006	ENSG00000184697	-409868903333287	442999783059315	121618405269216	0.00412056183493392	0.232012982970825	16	3014711	3020071	-	protein_coding	CLDN6
ENSG00000247516	-13368623965829	-0.00781900961330916	-0.356063546249597	-303843822052974	-304581258373661	-203257525762108	245477421525544	208509311270599	192643942528304	0.0768529598281827	348913152052569	373412739154898	ENSG00000247516	-406308018191601	179554159381251	278044732600701	0.000160944887161008	0.0596081336630861	5	8450700	8486930	+	lncRNA	MIR4458HG
ENSG00000181885	-0.732941774061281	-0.673467806093615	-0.967596448604988	10772161393052	121870636712405	-0.127758347279422	0.0703401425941881	40544071380363	647197280047296	0.912591714392796	150522030517279	-0.078612870373986	ENSG00000181885	-405255045535171	331141892553749	1162691523229	0.00477527188534889	0.239439478903525	17	7259902	7263983	-	protein_coding	CLDN7
ENSG00000149948	242932458439814	231661221292783	-0.301716835133358	0.729519152562027	0.634312271832954	0.287090487272367	165741765418203	525732929654066	752259726122631	0.693816680494711	252658617566713	0.355052051712862	ENSG00000149948	-393254415741049	437786904973932	100354356197813	0.00757378559475713	0.273122146095827	12	65824130	65966295	+	protein_coding	HMGA2
ENSG00000110660	0.993343044410918	118081410893669	0.670026339432236	0.806085809251928	160546192781556	0.665471482029874	113612596959585	438066268797519	721100969720702	128999168039903	0.813136697460429	0.844446527633537	ENSG00000110660	-389578041441974	397997641353351	112050442873957	0.00537805478498479	0.248302167361487	11	107790990	107928293	-	protein_coding	SLC35F2
ENSG00000158104	0.0190129662696142	171589693135944	-124681120252546	-344868814678147	-136058213175795	-133322276495063	535434135000252	409873046106959	388736922443448	0.121444082249456	-0.0473484904686456	-148749329589832	ENSG00000158104	-382954575660257	275083453163939	970634725063444	0.00836997321107583	0.274225231623962	12	121839526	121863596	-	protein_coding	HPD
ENSG00000087303	332805032963571	31139641828457	307030214878649	191335220792429	140889703998784	148840438228984	251234901593644	597710200777038	871560821593783	0.570583058701735	22266359046576	129848460029958	ENSG00000087303	-378796847330153	547571172796685	830425374823199	0.0130716926305452	0.300446125680345	14	52004802	52069228	-	protein_coding	NID2
ENSG00000189143	0.705448328789459	121636180310232	100791505158756	151757032128915	212259903205226	140780006885731	263591149070505	505923244393645	730334856030119	187588864713878	256984810235253	157349467051235	ENSG00000189143	-376022495298406	423434637596898	143957411487281	0.00230703430108053	0.198917624182054	7	73799541	73832693	+	protein_coding	CLDN4
ENSG00000065361	0.793728513198551	0.813989226447935	131666090349192	148688667653572	0.48864276422692	171969346051244	1597872147825	456677738965527	709840833683375	0.24750017435516	267924605987207	0.985541069704832	ENSG00000065361	-372016928753314	396006405692858	116877224188761	0.00469504186075611	0.238350162501189	12	56076798	56103505	+	protein_coding	ERBB3
ENSG00000204291	298320377914961	425700785448421	195254347653973	160588986301771	217115909050166	189551923258204	193513654572403	608679723556912	877588927921351	168111594234401	15917192915776	0.985541069704832	ENSG00000204291	-362974414113399	554545269528815	721219495627392	0.0189691894481357	0.327246544666208	9	98943178	99070792	+	protein_coding	COL15A1
ENSG00000116016	397050096822925	633157926239017	349170161196892	348641804584162	346378799399805	295903850830632	613366865580123	773173174593623	103764524989007	45093035814576	429417332790599	316243568248957	ENSG00000116016	-35999196000655	722949587925029	87559173110934	0.0112811778509663	0.293036356280411	2	46293666	46386697	+	protein_coding	EPAS1
ENSG00000166145	219816596357373	28623568874715	279905264274689	301878141860503	282735731583005	287757956725419	279018677986819	576152376006948	86235493363127	192702781555272	329654143037074	341785418545511	ENSG00000166145	-354750336247806	544074318872965	110059626782918	0.00569304630495905	0.253826472506783	15	40844017	40858207	+	protein_coding	SPINT1
ENSG00000138772	-116059030044759	-0.609828779854794	-0.885365940070942	0.620667606996649	0.104555080849271	111466235033995	0.0703401425941881	284408131810806	586336605950058	-0.67967482452731	0.461515206385553	0.87379096958739	ENSG00000138772	-352824772946448	267514335247083	968275619816691	0.00843070944057468	0.274225231623962	4	78551746	78610451	+	protein_coding	ANXA3
ENSG00000136943	0.750263561543165	121636180310232	-0.471313375517323	148688667653572	214221962688551	0.895704853589831	142018974263681	419442403973037	702342295680495	127032445798571	-0.446457874586226	-0.078612870373986	ENSG00000136943	-352469166959458	38152388851914	826979317422614	0.0132214694291661	0.302608238507993	9	97029676	97039643	-	protein_coding	CTSV
ENSG00000159251	362132193031149	136630288708003	211118384253211	-0.406717653463343	0.766613009191067	0.0945262686626652	330490451874819	533101840060941	761225335679125	-263676153265402	314744589950787	151881702190608	ENSG00000159251	-351977474819186	454620931592306	738740085014572	0.0178398624589577	0.323533325860786	15	34790229	34795549	-	protein_coding	ACTC1
ENSG00000113389	139720192198857	194506161712137	148068824381142	250200098975144	277804257172864	213467853559319	279018677986819	611152420534894	772740807777547	0.88699157099752	153463332289202	120921615050405	ENSG00000113389	-351204430869914	474217459483324	947223572366412	0.00899611733280558	0.276620404856519	5	32689069	32791724	+	protein_coding	NPR3
ENSG00000126709	35502372046812	460424199561676	406501397758233	32419088421426	308222628131292	338672705016421	456230602403869	560438311774536	961302321809525	312147115968324	468202955974234	409965817412314	ENSG00000126709	-348754684072167	636340128342692	106211619516144	0.00636495365680973	0.268718261450024	1	27666063	27672198	-	protein_coding	IFI6
ENSG00000182578	0.191421087700071	-0.27764817021023	-0.102747161943256	0.502928034693399	-0.110776678955938	0.608905371479732	-0.116510957478037	209679590279418	598457485226945	0.325806667948026	-0.390100896065715	-0.195656114566453	ENSG00000182578	-346927125972458	270282502660774	898881535666547	0.0104708032887531	0.288717784083792	5	150053290	150113372	-	protein_coding	CSF1R
ENSG00000077274	0.856565099245355	272719280345797	0.190562242251932	-134799297942416	127311203813049	-0.0346961067567418	188619688661776	39614534733323	680611409282757	0.88699157099752	232250091909156	0.620402245187815	ENSG00000077274	-341803826839555	367128327980349	891631876097914	0.0107155332928833	0.289965613599502	X	111245098	111270483	-	protein_coding	CAPN6
ENSG00000118640	-0.0180865448939174	0.588397447679428	0.614583774258502	0.306072005015566	-0.741474118341835	-0.176641926975508	-0.390282533655906	275825729940181	580404490951181	-102364374322423	14289521673404	0.585354612840124	ENSG00000118640	-340517847096729	263956417139515	985594388646145	0.00799650595101423	0.274225231623962	2	85561561	85582031	+	protein_coding	VAMP8
ENSG00000146674	473244873171483	681727038180081	235903343628582	331360133337392	350225582999842	285343506604546	52590507670804	830769226460463	104607232416816	508172785500166	242814930851718	184939079307302	ENSG00000146674	-338731883490076	736646147198733	585093161683893	0.0313059937537766	0.374469358417962	7	45912244	45921874	-	protein_coding	IGFBP3
ENSG00000179344	-12460358506288	-308293273172673	-17302155665697	-0.465514625067061	0.548686774464895	-0.176641926975508	254424584755618	272847595780776	289642252955062	305979769911463	192728871494316	231284868777171	ENSG00000179344	-336569530376319	176632487916343	372449733763623	4.04267e+09	0.0219597637631708	6	32659466	32668383	-	protein_coding	HLA-DQB1
ENSG00000039068	216544840630669	340717256179919	369581732037555	415177265009579	273346453109524	319829117453857	307311545898882	636904652940031	904290038973742	0.986774423840445	232250091909156	196297386885956	ENSG00000039068	-335955178638578	584759423568373	714466427447525	0.0194267494940414	0.329528710056848	16	68737291	68835541	+	protein_coding	CDH1
ENSG00000129354	-0.558837475575439	-0.0494297162709722	-159335524632737	0.648660082526143	0.977904986415863	0.519666939081669	-217853978635428	30079927186943	579089158880778	-213920080939311	107576105242326	-0.078612870373986	ENSG00000129354	-333589184920484	262071296329974	700883396942056	0.0203869558694163	0.333615455367105	19	10572670	10587315	-	protein_coding	AP1M2
ENSG00000088386	-0.7959809971445	181197311388363	-0.249343274992879	-204564950163472	0.219842954127094	-0.946609162638919	15036757264014	313260473123975	56431892444105	-263676153265402	0.788930844774298	-0.257942557319207	ENSG00000088386	-329583276320251	25670183697831	737272798226541	0.0179313527420044	0.323533325860786	13	98683800	98752672	-	protein_coding	SLC15A1
ENSG00000128052	220623072029241	367649098008504	0.986236043925431	406095007337135	110332389949557	194205592539752	255993364795705	723786242317216	792621739440594	-0.169464030486074	267264642043814	123205641788278	ENSG00000128052	-32946515789671	523412987589203	667061998733508	0.0230307498205429	0.350450647822847	4	55078480	55125595	-	protein_coding	KDR
ENSG00000019549	-0.930978085189022	108791300654873	-0.471313375517323	0.502928034693399	-0.671295487915816	111466235033995	0.418943609138175	33967959714856	5806497862105	-0.340353350480842	-0.00441113972028241	0.688042238403006	ENSG00000019549	-329384102896614	271430868418445	893369381088263	0.0106562756044081	0.289965613599502	8	48917597	48921740	-	protein_coding	SNAI2
ENSG00000003436	175698471219078	50158481783975	40753180793439	143960178625549	239210250626745	0.250579124794531	382004426578097	638822060208506	890844443530735	-16155937208915	198169440918457	125454071405408	ENSG00000003436	-325136967913712	575210704427095	491190044269317	0.0455124559891529	0.421384310268982	2	187464229	187565760	-	protein_coding	TFPI
ENSG00000052344	-204969965277812	-0.740044091138375	-272315918986333	125161932267767	298235011408107	103102346268671	158259367560775	434185074199419	641470796285043	188884438423995	261873343746767	210584698659593	ENSG00000052344	-32402704630612	350236096639219	790793623298033	0.0149220044967806	0.313766432618758	16	31131432	31135727	-	protein_coding	PRSS8
ENSG00000106541	-0.861901109097416	-0.434198944264765	0.11266351759961	-0.0968268860372854	-272826183182799	0.692944002427942	234134270057092	367959238812016	228649633323719	-263676153265402	432396004689558	0.224464768798702	ENSG00000106541	-321387784103862	203466783247217	118628247805525	0.00447263275634431	0.236925978730548	7	16791810	16833433	-	protein_coding	AGR2
ENSG00000145423	0.345407604535177	32008244117953	0.0720778716793683	-0.29585829921888	0.518977120785976	-144855497162605	248795489833987	487442280866469	643651550010373	0.633515281933302	202378839241947	0.0296432905490301	ENSG00000145423	-321188424915364	356742898620082	747978163174826	0.017276259769137	0.323533325860786	4	153780590	153789083	-	protein_coding	SFRP2
ENSG00000172296	-204969965277812	0.445930182646069	-0.471313375517323	-27193903140771	-173705656486583	-244667115712649	0.235742574304198	166526348075258	402010694484943	105732851440208	0.333483069492916	-0.987887128870822	ENSG00000172296	-320165142886054	118729091119431	116614556054698	0.00472950458868165	0.238785293374085	20	13008971	13169103	+	protein_coding	SPTLC3
ENSG00000249790	0.705448328789459	-0.434198944264765	126358166440668	148688667653572	211268775407785	0.84762314899947	220830532386371	370657539254187	662202040475199	154041600405636	-0.696875204499549	0.620402245187815	ENSG00000249790	-317969525736779	349058225160135	834665638922487	0.0128901147508654	0.300427330786756	12	8788252	8795789	+	lncRNA	AC092490.1
ENSG00000126803	0.285770451222816	0.533087084580976	0.300050026499782	156240583472889	0.741105693437003	15194260405583	0.981626577035628	196252727140559	450799598705934	18496228239309	442754687105752	548119335526003	ENSG00000126803	-315156445921354	31919075663798	188471367890821	0.000836087570717087	0.130662974454381	14	64535904	64546173	+	protein_coding	HSPA2
ENSG00000145779	0.345407604535177	0.881974744378938	-0.967596448604988	0.854962026823387	0.360494099707479	0.488650516397472	125654153115309	326815415940471	57327526379148	0.400080778072138	0.607064225073115	0.435973874031937	ENSG00000145779	-315094124296422	26904395692148	104612206758158	0.00667114684281744	0.268718261450024	5	119268691	119399688	+	protein_coding	TNFAIP8
ENSG00000176532	-0.176830987377296	0.415667176528677	0.872667476178812	132284256462475	-0.206794937888381	126866368037755	0.196135570664525	312118997640988	61274551870112	-17699335142301	101444965916754	120921615050405	ENSG00000176532	-314973406816096	297202278256991	77955660211074	0.015501364456535	0.316847855703091	7	29563834	29567293	+	protein_coding	PRR15
ENSG00000120708	411671844278051	667760105512357	519585201843227	432440092583731	285734438451876	260133468594999	46728428870861	844263619500745	102834346747231	286375786852449	492490627823129	38043898802571	ENSG00000120708	-314130219650565	727691062828632	618918022379083	0.0275245470431091	0.366753899112433	5	136028987	136063818	+	protein_coding	TGFBI
ENSG00000163453	254830122426409	469523512851613	168289645934002	-0.590825718875524	132554035198051	0.919157839012136	471198477868211	616669878727417	783564891686307	304829548140073	263918762870424	167700024276358	ENSG00000163453	-311408690925752	500056329200746	73352069437047	0.0181678255882823	0.324720142403052	4	57030772	57110385	-	protein_coding	IGFBP7
ENSG00000011422	-0.614569908139534	182354494789303	0.614583774258502	0.471928001059108	0.1824280442801	-0.0346961067567418	0.611900321377821	364414147561106	581870045262439	0.751698415002531	128060369765389	0.396080259052205	ENSG00000011422	-308991609881676	282554152196983	959363626417701	0.00866484469783179	0.275564718213263	19	43646094	43670547	-	protein_coding	PLAUR
ENSG00000253741	-0.861901109097416	-104211739483999	-0.102747161943256	-402412290202213	-402412290202213	-402412290202213	151980845349647	129041865674715	0.227365701390636	178178674067716	176303904315374	1089253919961	ENSG00000253741	-305555398475717	0.546403839658842	125562243426984	0.00370436781686511	0.226941270464789	8	142701856	142727016	-	lncRNA	LNCOC1
ENSG00000165949	-0.308517824394813	262509092522861	0.556925111250731	142348937429851	108316336543733	133990854885025	153576277191187	232288245445188	678802332333457	0.693816680494711	136489479493639	134112944498765	ENSG00000165949	-301589812491147	355335336739762	724211276131652	0.0187705324529346	0.327246544666208	14	94104835	94116698	+	protein_coding	IFI27
ENSG00000171509	0.750263561543165	-0.609828779854794	0.434197180833146	-204564950163472	0.144016921547389	-402412290202213	117739135455648	0.135159660599499	-0.662173228058144	498851091694071	126313796736929	-0.538061453661028	ENSG00000171509	-301319257944744	186909249344496	674908890361289	0.0223830885275899	0.346855098348934	4	158315310	158653372	+	protein_coding	RXFP1
ENSG00000196549	-0.7959809971445	299619732818888	128149260918355	134011222302363	252508351859383	270616907439352	356799514080067	548255340725258	714243903826789	114633448826228	164663214214941	0.0296432905490301	ENSG00000196549	-300260354835336	426021179642201	71811805892487	0.0191777399457676	0.327246544666208	3	155024123	155183729	+	protein_coding	MME
ENSG00000205710	-0.558837475575439	-0.740044091138375	-246247307685184	150231007092562	125520381699825	-0.127758347279422	201697868205125	302033520145827	311799064495056	416244179267573	301805986641487	344254444604775	ENSG00000205710	-298646218891446	24418771085229	228039936140161	0.000382677977141472	0.0894679428704337	17	4899417	4902934	+	protein_coding	C17orf107
ENSG00000042493	10660480615454	174052243507293	107106344052678	18783166917065	290979876258375	133990854885025	363987478534129	497929950075669	671024925691921	280345716086036	188223690139242	146198519864576	ENSG00000042493	-295233991649792	393336262010667	121042376257149	0.00418580123916437	0.232012982970825	2	85394752	85418432	-	protein_coding	CAPG
ENSG00000106991	108366590320754	254347401581402	107106344052678	0.729519152562027	116216831943418	0.357452861045734	19707817160555	379183990083749	652208478312814	0.570583058701735	0.63449141963494	0.902550423978332	ENSG00000106991	-293993781361169	343475684761599	783818130735964	0.0152785966555102	0.316847855703091	9	127815011	127854756	-	protein_coding	ENG
ENSG00000161610	138304237410489	26184631244703	27419839108416	-0.144070182280814	-0.363983854314516	0.0945262686626652	525544230617727	587800602247373	493905064811829	140267671729027	206468892522042	120921615050405	ENSG00000161610	-293468069639703	369034195874866	100083914577343	0.00763577717832381	0.273122146095827	17	42184059	42185452	-	protein_coding	HCRT
ENSG00000049192	104821241252641	0.742640836079138	-0.663536256237713	0.306072005015566	0.219842954127094	0.550030551489774	113612596959585	304470783782218	547862221255444	0.470717539614809	0.788930844774298	113844214449914	ENSG00000049192	-29254608895041	251386126600976	109453994281745	0.00579310138594928	0.257232643557028	5	65148737	65481920	-	protein_coding	ADAMTS6
ENSG00000103196	253555588396613	396995217243301	240877238385813	418560396178343	303052264847705	343226578222011	237720404133054	624174768870976	857197873234094	0.164698194217831	269886574772986	319767297799557	ENSG00000103196	-290995333586345	549745441069528	620898691934467	0.0273203526879555	0.3659791448972	16	84819984	84920768	+	protein_coding	CRISPLD2
ENSG00000157601	0.659196222062179	275162786694484	161388736559414	193624528942232	135946312840413	117435566618539	191087422497707	266700297952403	686691969109504	281028306001574	271179885984336	205551495770991	ENSG00000157601	-287386253469978	377732714096805	976915325550087	0.00821075066456723	0.274225231623962	21	41420303	41459214	+	protein_coding	MX1
ENSG00000112343	-0.7959809971445	-0.434198944264765	-114761288198039	128767041933663	0.548686774464895	0.0527251180347704	0.885294836517561	310968418607863	505361730894967	-0.0658387754842158	0.333483069492916	-0.617499442145473	ENSG00000112343	-286300470753103	21485577183363	845056908053407	0.012457480402569	0.297228551449875	6	25962801	25991231	+	protein_coding	TRIM38
ENSG00000173262	17459624062948	249364085100159	138452561391658	-104926870442504	-11550375963273	-270895272536834	267964887701968	349292621821809	580404490951181	287030497706097	238034785336114	187863585141247	ENSG00000173262	-285478967152217	309262850939779	890702860382259	0.0107473754672373	0.289965613599502	12	7812511	7891148	-	protein_coding	SLC2A14
ENSG00000184254	-164969501011709	0.353167431066814	-1468360586308	-0.657814336465733	0.144016921547389	-122643186756001	0.550404938618616	295753896422503	385929059262848	-112417555814784	-0.283590333951939	0.355052051712862	ENSG00000184254	-278145672640468	13385804139324	104695037651426	0.00665487380395294	0.268718261450024	15	100877713	100916626	+	protein_coding	ALDH1A3
ENSG00000173641	0.586913035167091	106859271599869	263459560180147	160588986301771	0.144016921547389	153469026122373	109364542907949	359547642201793	625446013021394	-0.116721209353516	37017777801255	306403164068226	ENSG00000173641	-27699743186014	343371141814851	93897313560046	0.00922970323334542	0.279243724990228	1	16014027	16019594	-	protein_coding	HSPB7
ENSG00000123999	145249001790969	2757672510563	314067938944252	176779625025079	168787577283748	200916195120683	235039195130904	378823567122297	731258195201612	123016693759875	307422232282417	271263101453475	ENSG00000123999	-276756309876177	422325824195488	83092841320273	0.0130499955245175	0.300446125680345	2	219569161	219575711	+	protein_coding	INHA
ENSG00000187608	0.345407604535177	1487642808877	0.190562242251932	10564696065217	110332389949557	100933351252538	104987598979516	21761605109288	576506062907448	14902921154798	259798507583767	236544394738371	ENSG00000187608	-274861216120319	284798983458663	122070171366017	0.00407022343673333	0.232012982970825	1	1001137	1014540	+	protein_coding	ISG15
ENSG00000146001	0.682507620015935	0.320871988293913	-0.198804594079662	0.306072005015566	-0.0650622893529884	0.424542552723602	-0.274469277337888	-0.702756099818593	0.477720530340012	454861332343586	324853480414814	323207009578551	ENSG00000146001	-269456850782816	212383369613961	111006072443707	0.00554069063287657	0.252176785818465	5	141234332	141237529	+	transcribed_unprocessed_pseudogene	PCDHB18P
ENSG00000147571	34210698111283	371427868406134	396880744722728	354716563420097	17658350541045	268580278144737	402043382675056	443237953251291	823367658703873	482624959713974	394298409109125	310172406285271	ENSG00000147571	-268737899073646	523568020045235	969863543533247	0.00838977124763888	0.274225231623962	8	66176375	66178464	-	protein_coding	CRH
ENSG00000053918	-0.6725421429837	0.504615840024027	0.401811565020262	0.992377537381805	-0.309662214183117	0.692944002427942	26724507741837	250956303861256	235958784811953	328720878396329	33636356309127	33411421269193	ENSG00000053918	-266327049943964	219843740400136	635717075283856	2.55426e+08	0.00297316192594281	11	2444683	2849105	+	protein_coding	KCNQ1
ENSG00000162645	0.457759685902522	234900208975281	166935619203036	0.118641698717332	-0.110776678955938	-0.334093135638237	219831622608552	407230020350565	561641101688353	0.363421650963016	18238686628916	0.720709022630698	ENSG00000162645	-266098045231436	289628150194635	839201838485157	0.0126991243572986	0.299053367812915	1	89106131	89150456	-	protein_coding	GBP2
ENSG00000096696	519135127294543	610615912576755	628952068918062	547949816318814	364318491780945	402803366749267	44822388747596	73150340934293	104200543183927	318587436138943	492906549195377	465675590516898	ENSG00000096696	-265423960142768	728655643804982	538807328529288	0.0375248308169299	0.399213099180439	6	7541616	7586714	+	protein_coding	DSP
ENSG00000163435	-116059030044759	-0.740044091138375	-0.663536256237713	132284256462475	0.887793857157136	0.287090487272367	-0.331214094607064	291189645725253	487349276640739	-134906134623927	168648722019208	0.783903963192454	ENSG00000163435	-262918971723687	206350694147534	747162650195405	0.0173251636449886	0.323533325860786	1	202007944	202017183	+	protein_coding	ELF3
ENSG00000170961	-0.135477528399079	362451667410941	0.919173096885224	0.374718878522726	118126158336443	0.692944002427942	251234901593644	465846889843924	646887903310671	-0.53423921443187	0.860363056649313	0.0808700779184657	ENSG00000170961	-2619526849943	357857044761399	49310816859677	0.0451538411944022	0.420712976617484	8	121612115	121641440	-	protein_coding	HAS2
ENSG00000135926	26043015866823	411590975898829	309583278771343	243927897275074	220886359336802	111466235033995	430041123772775	545440299417429	73653889377887	315938819546617	406894852769844	386043612698468	ENSG00000135926	-26136104183412	470418452807373	122873372550686	0.0039824829266974	0.231780506333788	2	218274196	218292586	-	protein_coding	TMBIM1
ENSG00000206557	30785439483379	178854721481073	254104449260783	300260392819267	297689695239992	246456727064537	247973099598478	491134048119981	748071813340485	361805690321499	229698125723636	240618180423594	ENSG00000206557	-260795500817758	452282533721104	872295894383188	0.0114016868615364	0.293036356280411	3	32817996	32897824	+	protein_coding	TRIM71
ENSG00000133477	-0.0561653232832768	-0.22902484167218	-0.198804594079662	0.676119744433515	0.219842954127094	0.213119696636324	0.113502239197033	261097781963165	459759211507336	132853962385689	14599449078559	0.312822821456721	ENSG00000133477	-258580721432676	188954591209178	12610944415731	0.00365057540075253	0.226892222103728	22	39994953	40043534	+	protein_coding	FAM83F
ENSG00000185101	-153770927195849	-0.380105706602292	-105479872619328	0.830730889221968	-11550375963273	0.135150284811057	156715166742836	204940414740965	383706746385995	-0.841432292039283	14599449078559	153727411665406	ENSG00000185101	-257887490881978	143559206494879	13852913839207	0.0026430826217247	0.208130658217767	11	417932	442011	-	protein_coding	ANO9
ENSG00000148344	28035006822891	317846863666267	266902100155926	242316293490676	394076762383476	193056172448357	328144001634174	495700030547892	765484819474271	42096738124742	300760938917307	246520970388384	ENSG00000148344	-255664576995098	474263441210104	906072842009232	0.0102344746872197	0.286606974966381	9	129738330	129753042	-	protein_coding	PTGES
ENSG00000130203	337172875951401	5225544563235	260645132649243	291887810348421	392669412809604	289542641312144	391153892774439	672956718613866	841446434059824	359847373534393	313789483390032	308926902101053	ENSG00000130203	-255316617444586	558446544506697	682881590037315	0.0217468784334537	0.342660484094774	19	44905790	44909393	+	protein_coding	APOE
ENSG00000167617	-0.7959809971445	0.766817819051004	-402412290202213	-187652798321474	-0.540417458320518	-270895272536834	0.418943609138175	207329461555922	340803397399303	0.0308395277124987	0.229403650533826	-182194367175661	ENSG00000167617	-2552898001481	0.877230518679824	661358664857091	0.0235153509983732	0.352778611536284	19	54465025	54473296	-	protein_coding	CDC42EP5
ENSG00000117595	0.510816344640801	198682922807819	179935894668994	340259580243723	277804257172864	202004897733756	276333611764973	461436955378786	682720567471321	-0.0658387754842158	376208364756981	406191102625814	ENSG00000117595	-255054114248756	41040017341842	853262177155417	0.0121278372531568	0.296450963428892	1	209785616	209806175	-	protein_coding	IRF6
ENSG00000169550	191294701207991	240399140331433	259932862516788	-0.0510817162533147	0.548686774464895	126866368037755	312676787845519	30805117362509	639853975805048	-263676153265402	263240173565583	190729983884206	ENSG00000169550	-250486887491663	345496869660776	580071547482405	0.0319182975151766	0.376095861393577	11	26559031	26572263	-	protein_coding	MUC15
ENSG00000059804	714486086222948	800902070776164	726692768303159	775708013222915	849715702823784	760122442753288	90908199691441	100982735057654	122029915735659	890838377885702	859040521076358	806985926635476	ENSG00000059804	-249951010231878	952092165876015	13942796697825	0.00258369576563736	0.208130658217767	12	7919229	7936187	-	protein_coding	SLC2A3
ENSG00000212719	430685055871396	392500259551225	398255931040028	-114213654595928	0.1824280442801	-112700393499589	528524058579015	55156245074478	530676549818441	650269783028124	52875990005737	538893103672911	ENSG00000212719	-249233608853527	486095158980837	811223249066552	0.0139324079024459	0.305853167029477	17	21428262	21574517	-	lncRNA	LINC02693
ENSG00000163191	326381740641062	469523512851613	433533359367263	304007303140872	261909799531371	360850906412493	435762971482016	602152542251518	819503796956711	274765517902427	539674126509289	494811608809901	ENSG00000163191	-248278840900409	549304988096781	103584096005319	0.00687704368342083	0.268718261450024	1	152032505	152047907	-	protein_coding	S100A11
ENSG00000148175	274933692952534	433386745795444	312091946904096	355827644000947	397672887823285	254214366037835	401759626309287	577706350929599	809858526460947	394087445419063	357657171913672	335681433077465	ENSG00000148175	-247880911326625	523380436580299	892756991337304	0.0106771173550242	0.289965613599502	9	121338986	121370304	-	protein_coding	STOM
ENSG00000272734	-0.861901109097416	0.353167431066814	0.264469408697407	0.676119744433515	0.60633132430384	0.797883580351871	340384189610991	33777362852425	326791757771478	157288986829832	218086200401083	190729983884206	ENSG00000272734	-246289671332563	204958220216709	365118992224685	4.44556e+09	0.0228657384253291	10	86965344	86971311	-	lncRNA	ADIRF-AS1
ENSG00000157510	0.682507620015935	144332762814351	0.434197180833146	0.196559323776658	0.0639834178474385	0.424542552723602	0.348429608677055	363614377868781	484831803103189	0.363421650963016	172527081816234	10121765919813	ENSG00000157510	-245966403219346	227974383842419	100096081269607	0.00763297559611989	0.273122146095827	5	149271858	149343637	+	protein_coding	AFAP1L1
ENSG00000003402	226917545170576	298593533438501	229875066420355	215694904568526	153299425509242	225014365485072	462143899464534	464657486925097	544543005609324	404870989201344	481233050873886	449856498316363	ENSG00000003402	-244393797878102	398635135476893	80466976551858	7.07413e+07	0.00144100120087973	2	201116153	201176687	+	protein_coding	CFLAR
ENSG00000143382	28035006822891	432167857746983	37058002742567	319995898738393	280291064541131	240766991328756	408420329673751	587885353070637	792940943178282	18496228239309	207473541506289	244580085262457	ENSG00000143382	-244286755321804	503817156489258	616633983923439	0.0277622559675327	0.367816035160091	1	150549368	150560937	+	protein_coding	ADAMTSL4
ENSG00000180787	-0.0952764705902762	-0.22902484167218	0.401811565020262	0.729519152562027	-0.975158820166409	0.424542552723602	148736055536064	0.459097082588567	28336702310722	186281550942341	351149341166741	300557967428832	ENSG00000180787	-244109914739153	177056723036262	242281974399754	0.000292405603450594	0.0830552963117859	17	5078466	5096374	+	protein_coding	ZFP3
ENSG00000167874	15944378527215	102915816879079	0.896107668399153	0.830730889221968	-0.257311937778806	0.692944002427942	0.550404938618616	298298638803712	542960438743999	127032445798571	0.836943111709882	0.65461861365289	ENSG00000167874	-242047160385673	253095112254485	778196856392747	0.0155732438311947	0.316847855703091	17	7855065	7856099	+	protein_coding	TMEM88
ENSG00000108556	-260505835967217	-122074593138821	-105479872619328	0.196559323776658	0.256312022063451	-133322276495063	-0.728467719966627	-0.223801917374002	1411553743846	281028306001574	15917192915776	210584698659593	ENSG00000108556	-238967259886315	0.885417461538497	127116724987601	0.00355391322827162	0.226538702188746	17	4897770	4934438	-	protein_coding	CHRNE
ENSG00000119888	388013350498506	304149385968617	369247425904173	403732205949101	444601567685772	417408787560934	490705719205598	614431772883953	805729945299346	497945495589564	550100092054304	51874875623909	ENSG00000119888	-238664899269325	55761144698295	187573351265987	0.000852058048260125	0.130662974454381	2	47345157	47387601	+	protein_coding	EPCAM
ENSG00000161638	18318693140414	390335528251712	172277107612878	20870665248883	251006012341559	166525374158223	274286500130111	540583755458999	690175096039414	158885674124535	233926664222711	136198829260276	ENSG00000161638	-237079980967303	415776322504353	623860544073274	0.0270183283137355	0.364177566749903	12	54395260	54419266	-	protein_coding	ITGA5
ENSG00000131730	-0.355227215803864	-0.27764817021023	0.0720778716793683	0.0362744062560816	-11550375963273	-0.642008152252219	0.155410448369897	216508653011212	384663360934232	0.164698194217831	0.0778101423013124	-0.078612870373986	ENSG00000131730	-236276973975722	121345660540533	105800508383884	0.0064420634065576	0.268718261450024	5	81233319	81266398	+	protein_coding	CKMT2
ENSG00000146530	-285061775203815	-194674636633073	-205037632900321	0.196559323776658	-0.363983854314516	-0.786284616356767	-0.451873047978134	114017774087318	293280418603149	0.400080778072138	0.1555970976332	0.688042238403006	ENSG00000146530	-23592829829168	0.559770452014602	110622448765031	0.00560186527161784	0.252176785818465	7	12330884	12403941	-	protein_coding	VWDE
ENSG00000185745	188307427932359	300638684293654	259217058394659	190176798249651	0.661760840341412	174616185926891	242081240598616	339205460422147	663725813961159	0.912591714392796	325296565543837	271263101453475	ENSG00000185745	-2350621847545	373479684095298	753510558614647	0.0169487422946277	0.323501945533947	10	89392545	89406487	+	protein_coding	IFIT1
ENSG00000211448	131008188676907	154468861147586	0.52720796045929	-0.29585829921888	121870636712405	135718329216445	306214131755651	377736863953159	507412136648206	157288986829832	154911797366693	-0.257942557319207	ENSG00000211448	-234880813666111	264345281711853	100377608350696	0.00756848312807626	0.273122146095827	14	80197526	80387757	-	protein_coding	DIO2
ENSG00000062038	356599111432935	328693639232922	370248029245268	418799039556479	423608784740089	405739487421162	449453591128534	596358368932336	837782142624727	255790928705033	313789483390032	365182189965958	ENSG00000062038	-233694388432523	547340869572897	694493898874536	0.0208578725796416	0.335533789401761	16	68636188	68722616	+	protein_coding	CDH3
ENSG00000166415	3540701618042	295470398064752	324932853472867	387500030292618	282128437458075	248828129948715	520270400078011	543954478291869	658725430031777	368271883807736	570557523195275	534376917703516	ENSG00000166415	-233289525506704	481678209432008	341642766396327	6.20271e+09	0.0297292179493968	15	53513740	53762878	-	protein_coding	WDR72
ENSG00000182118	-0.0180865448939174	186892585827575	0.696968572308702	11178350710376	0.887793857157136	111466235033995	0.934264591221998	278019667704318	555354847713143	-0.116721209353516	136489479493639	0.902550423978332	ENSG00000182118	-23289626127122	261509974025284	666803729283992	0.023052438806155	0.350450647822847	1	231018957	231040254	-	protein_coding	FAM89A
ENSG00000125089	0.402677067712321	0.988615355609131	115117893476875	151757032128915	0.864358329590148	0.987312484681665	242081240598616	415858079645184	491803154102713	162026993491338	115365563692711	0.0296432905490301	ENSG00000125089	-232720199693862	258272358395615	105092393599711	0.00657744971250167	0.268718261450024	4	8182071	8241803	+	protein_coding	SH3TC1
ENSG00000101160	269878759565363	446710299326226	358479917034273	145553623609847	112320658413815	0.692944002427942	570589212241785	597155097339744	635339920833095	318061588577945	378979296417059	366866292859168	ENSG00000101160	-230894621747259	454124418138341	926904860044024	0.00958426686407327	0.282700770358451	20	58995184	59007254	-	protein_coding	CTSZ
ENSG00000140403	155708905247061	139760796522394	170960161341775	150231007092562	320857736028352	219356593361497	445313149022109	439732001080868	397720383091334	44667341041229	447573096011775	441120013608883	ENSG00000140403	-230215473833601	364170886196888	540106593592828	6.14188e+08	0.0062725580100349	15	78264085	78282196	+	protein_coding	DNAJA4
ENSG00000095739	145249001790969	333623970823471	168289645934002	29473300272552	301464319207667	301453026924931	249613218696003	504571100220339	712682086394112	18363083840494	233926664222711	306403164068226	ENSG00000095739	-230182305034821	429335101439943	680009514023496	0.021973583640169	0.343648290787135	10	28677509	28682932	+	protein_coding	BAMBI
ENSG00000286342	-0.930978085189022	-104211739483999	-0.532585412294847	-0.590825718875524	0.393614117290404	0.213119696636324	0.0258468059830819	114017774087318	374799194607229	180930510403301	0.264937635749061	-0.323039949843068	ENSG00000286342	-228332530192373	116741318896081	106472539435538	0.00631657268616332	0.268718261450024	7	64947570	64950701	+	lncRNA	AC073210.3
ENSG00000110723	0.285770451222816	0.988615355609131	0.52720796045929	0.340803701018648	-0.540417458320518	-0.390641839093503	-0.219872167814697	142647879616221	479989761837169	-123224101128017	0.579105488339193	0.224464768798702	ENSG00000110723	-228300481664244	180118732626105	581612971590874	0.0317288524268488	0.37576067725714	11	108505434	108593768	-	protein_coding	EXPH5
ENSG00000131981	244303921540623	436982813760747	308567468388419	257675314623636	326335916495473	226852034646115	401190433751166	533843092699479	72643261904098	51994972570807	359762808414671	206826354111727	ENSG00000131981	-226711742372868	472934801892709	947348308317716	0.00899263917292043	0.276620404856519	14	55124109	55145423	+	protein_coding	LGALS3
ENSG00000235750	0.876916812107463	0.693036343864493	0.52720796045929	0.340803701018648	-0.540417458320518	-0.227240121153915	0.235742574304198	18144681102034	487193215009794	-16155937208915	-0.33586291214428	-0.701567650452992	ENSG00000235750	-226428594759365	18541159214389	499492383924406	0.0439842107026986	0.415509834954656	1	175156985	175192999	-	protein_coding	KIAA0040
ENSG00000117394	682793221550064	756034752206602	667718804366445	659367983107065	72689692992912	678478147639195	753391837857081	877177481942481	112194312945058	753683084050232	848781902666148	697036114341216	ENSG00000117394	-226403885648746	853225093779464	114613055531506	0.00500200712079971	0.243731689155022	1	42925374	42958868	-	protein_coding	SLC2A1
ENSG00000115112	0.457759685902522	-230153490192751	-0.012688113011364	0.94801092272249	272698228991657	0.488650516397472	165741765418203	302646707040416	530213753857316	203586495086077	131491334014777	0.474793963635376	ENSG00000115112	-226323164950999	256899248708243	586219284101619	0.0311705934729624	0.374000868703425	2	121216586	121285202	-	protein_coding	TFCP2L1
ENSG00000066056	-0.0180865448939174	0.859666991534406	0.72341687089586	0.806085809251928	-0.975158820166409	0.0527251180347704	-198400963265985	383789346367278	414165426254418	0.538056638336903	-0.283590333951939	0.474793963635376	ENSG00000066056	-226281413010669	185887541116564	606102743555264	0.0288901136503651	0.370460903447778	1	43300981	43323108	+	protein_coding	TIE1
ENSG00000136110	0.536630465908398	178854721481073	208082069298322	0.925305253236493	219013451324264	189551923258204	337309158917734	397102302073927	295065664984674	0.504779942499661	463017675196672	495327985095338	ENSG00000136110	-225590651806673	31983241587143	149735184024674	0.00200260132645342	0.187074937079653	13	52703263	52739820	-	protein_coding	CNMD
ENSG00000110195	-153770927195849	0.254027830192342	-0.0570150188089591	-158819086799476	-0.604372861913545	-0.712343592546772	107192669135772	172680906378215	264919264544327	-19427847228501	113457271731515	204265271448362	ENSG00000110195	-225560041506526	0.892251182617231	13552281132891	0.00285357079839819	0.214293961892612	11	72189557	72196323	+	protein_coding	FOLR1
ENSG00000198225	-17711104629616	-166221358337403	-17302155665697	0.0780457936111989	-0.671295487915816	-0.390641839093503	100473698510835	120649121374435	152711109813168	142063064474818	139727897985957	10121765919813	ENSG00000198225	-224099672911496	0.569864949597768	364368558219189	4.49008e+09	0.0228657384253291	6	63211445	63213024	+	protein_coding	FKBP1C
ENSG00000077943	0.561990803138916	0.903942808142652	0.941875556809346	0.94801092272249	0.48864276422692	160867892346476	-0.274469277337888	352359704615451	517248574930403	116775369601953	0.788930844774298	0.435973874031937	ENSG00000077943	-224006797418653	244430334057468	680836027804267	0.0219080596774772	0.343648290787135	10	15513953	15719922	-	protein_coding	ITGA8
ENSG00000145945	0.158548451420998	-0.0494297162709722	0.0303173461978893	119579511645496	0.68869691075433	0.00967657396981524	223786422084315	216508653011212	191436046601332	25979075113015	311373681712009	314448894283775	ENSG00000145945	-223900737752414	188924280540387	488085004140694	1.03136e+09	0.00988652606394658	6	3849372	3851320	+	protein_coding	FAM50B
ENSG00000188643	-0.263273411886865	207660677384616	-0.249343274992879	0.471928001059108	0.548686774464895	-0.334093135638237	153576277191187	333390842764937	444431674574013	178178674067716	14289521673404	138254985093312	ENSG00000188643	-223072658741295	21419797996918	110772660065088	0.00557781849040666	0.252176785818465	1	153606885	153613145	-	protein_coding	S100A16
ENSG00000197956	223804634331342	392768581321966	354827785048977	400249468131769	412214320002459	415939175613652	497883838232966	554582153522362	571545330030057	457890803296791	65281694234081	713164480765774	ENSG00000197956	-222792255309459	529168829838657	247793986309184	0.000267914451323235	0.0823761112974234	1	153534598	153536244	-	protein_coding	S100A6
ENSG00000124466	111826899879357	130157807086876	203931613803657	219541286093791	277804257172864	197599907730145	175605127107767	362406348402987	636841907660407	169593476433165	194929780287482	232352225283919	ENSG00000124466	-221210475188969	34865620811241	705925107435657	0.0200241786280633	0.333390375092352	19	43460786	43465608	-	protein_coding	LYPD3
ENSG00000146700	-0.308517824394813	-0.380105706602292	-124681120252546	0.562998591029985	0.634312271832954	0.519666939081669	0.452948924632561	191042867053046	422470067171205	-0.22420845926323	0.950416571547027	0.930747759357352	ENSG00000146700	-220603270354253	154145504101437	881990260785043	0.0110514491812193	0.292361064703166	7	76389333	76409697	-	protein_coding	SSC4D
ENSG00000135636	180025064174653	0.693036343864493	151136895775029	-0.192913062486594	0.741105693437003	0.0527251180347704	0.755064034555086	350175604844993	505223995464075	165101368921683	0.366571972597237	-0.078612870373986	ENSG00000135636	-219362520475879	239363694929293	656399159455639	0.0239465328996405	0.353792112540835	2	71453721	71686768	+	protein_coding	DYSF
ENSG00000154330	139720192198857	-0.0494297162709722	-0.532585412294847	-158819086799476	-0.363983854314516	-0.227240121153915	102748301875107	305073720051269	379486514440846	-340244284265926	101444965916754	0.178169920860575	ENSG00000154330	-219219990782259	148788507725973	576723377604649	0.0323344228787484	0.376911126775454	9	68328307	68531061	+	protein_coding	PGM5
ENSG00000157766	-0.558837475575439	-0.609828779854794	-0.0570150188089591	-0.406717653463343	132554035198051	-0.786284616356767	109364542907949	243776277218056	376490773316182	155674430420446	0.550594198879342	0.269320127042325	ENSG00000157766	-219130351072881	145212015613076	11468543582963	0.0049918391353038	0.243731689155022	15	88803435	88875354	+	protein_coding	ACAN
ENSG00000166450	461317258745454	457373179526483	461504455168332	435020086979752	420610564763446	412702710737129	479552625884951	62685100137371	878441738293046	387403518112294	347402867993872	342282615720795	ENSG00000166450	-217607312161854	588950390585717	62824232251761	0.0265787018510034	0.361541340036688	15	55611543	55743152	-	protein_coding	PRTG
ENSG00000089327	11850806356567	157238735037832	181173743572723	0.158126472936039	148769944911248	-0.574942946864803	0.755064034555086	357888297817393	516740556086971	244840631793398	101444965916754	0.958404528964845	ENSG00000089327	-217292015074602	259077650991285	760111442185091	0.016567455025135	0.32064518656722	19	35154729	35169881	+	protein_coding	FXYD5
ENSG00000160932	511844025401305	509078318864178	507268559359901	374164976535772	40846074896323	399806247646276	557014383066188	671966720014554	866435251566262	538009145728312	500982671357414	520491047241017	ENSG00000160932	-217196907709071	609120254565315	113918927709747	0.00510075338173955	0.24586283842701	8	143017981	143023832	+	protein_coding	LY6E
ENSG00000166292	-0.135477528399079	106859271599869	-0.198804594079662	-134799297942416	0.219842954127094	-0.786284616356767	0.670881255973012	325254484740021	347123898993337	-0.75828767884739	136489479493639	-148749329589832	ENSG00000166292	-216147951359448	140123428576344	714172532212461	0.0194469552430651	0.329528710056848	17	55719626	55732121	-	protein_coding	TMEM100
ENSG00000144476	0.705448328789459	272101882001285	0.774901862034987	215694904568526	213244268412492	230458606187947	208361358598578	490136535014166	595907766153989	138449653976224	120943509378857	125454071405408	ENSG00000144476	-21443181927892	340707453700352	604572505489605	0.0290584590125192	0.371110225758631	2	236567786	236582354	+	protein_coding	ACKR3
ENSG00000138798	0.611412042021532	167815214848658	0.0720778716793683	-0.192913062486594	0.60633132430384	-171121241772366	191087422497707	260279361946237	422714409845835	140267671729027	152000177015656	0.958404528964845	ENSG00000138798	-213103808573194	188936740048162	10444606968262	0.00670392640369645	0.268718261450024	4	109912882	110013766	+	protein_coding	EGF
ENSG00000132854	216544840630669	224956573088296	-0.198804594079662	226035147159158	193285992564582	121282176087306	31055457387136	369121838318693	597733580587097	-0.466673700181324	156345864299822	0.930747759357352	ENSG00000132854	-211670476808405	321097511355021	535256004995133	0.0380597787753938	0.400791241136581	1	62236164	62319434	-	protein_coding	KANK4
ENSG00000134330	17895551937185	24420245881897	209101291097271	311722980417438	33753651920818	300360135903115	485713885230363	484869886855149	44547796043704	481101609220418	499931620879826	503672811207579	ENSG00000134330	-211130557435903	414802604921383	641298725749397	2.45989e+08	0.00297316192594281	2	9473657	9496543	+	protein_coding	IAH1
ENSG00000110455	138304237410489	154468861147586	105031958735581	0.878792897943313	-0.0650622893529884	0.357452861045734	316829797431824	292508518266878	379156709736893	231077715451499	299708265892121	245553791687982	ENSG00000110455	-209796150297634	233355338355621	382453246244639	3.54658e+09	0.0206561266329666	11	44065924	44084237	+	protein_coding	ACCS
ENSG00000156970	0.402677067712321	178854721481073	0.0303173461978893	-0.350223408498281	-0.741474118341835	-0.449497802108647	125654153115309	232288245445188	450195487383124	-0.929663278992519	0.229403650533826	-0.195656114566453	ENSG00000156970	-209132942649309	175489489840667	543413360182738	0.0368442236426812	0.396836396881119	15	40161022	40221136	+	protein_coding	BUB1B
ENSG00000173269	0.955568717517984	-0.327967586363925	0.848840140591376	-0.243467652971376	0.71513927074204	-0.279677597653471	100473698510835	330393223388335	376154040572684	157288986829832	156345864299822	-0.078612870373986	ENSG00000173269	-209091902965833	174100905287464	117675928774028	0.00459203260685513	0.236925978730548	10	86935539	86969481	-	protein_coding	MMRN2
ENSG00000085276	151874760361475	0.903942808142652	-0.102747161943256	103542037201901	104197690630892	165131666476727	191087422497707	203730890032714	195029811977445	-14761811628387	474157355480497	387502123495019	ENSG00000085276	-208038164023319	246809648067027	766906962783005	0.0161853927950805	0.316847855703091	3	169083498	169663775	-	protein_coding	MECOM
ENSG00000142945	0.158548451420998	234900208975281	0.670026339432236	0.340803701018648	-0.0650622893529884	0.519666939081669	170051745605247	321007499852578	487036984378409	-0.0658387754842158	0.687829430374634	131996458509821	ENSG00000142945	-206393663132946	227856455637205	638519232310184	0.0255802779968152	0.358870028740393	1	44739817	44767767	+	protein_coding	KIF2C
ENSG00000164266	-0.505178191153557	-0.380105706602292	-0.102747161943256	150231007092562	-0.741474118341835	-302975229995164	-240344947965439	285790176180901	0.851632762722026	0.937745500712821	305912083235532	209342764129898	ENSG00000164266	-206240017327337	130506352289528	606341506685074	0.0288639506638854	0.370460903447778	5	147824567	147831786	-	protein_coding	SPINK1
ENSG00000137628	113526420885139	231661221292783	151136895775029	0.854962026823387	0.219842954127094	0.0527251180347704	0.782067658520686	172680906378215	546212158891764	-0.169464030486074	22266359046576	134112944498765	ENSG00000137628	-205394669613659	256953187747215	524028770502225	0.0398114679198006	0.405736263549463	4	168216293	168318804	-	protein_coding	DDX60
ENSG00000177551	-0.861901109097416	-0.434198944264765	-0.249343274992879	140719498018813	104197690630892	10942028041366	262103265669329	318288211443648	167762314701669	336807813150864	247441760007579	0.783903963192454	ENSG00000177551	-205012037437242	190501028475474	156396330116641	0.00169870199638788	0.17218977357552	1	115836376	115843917	-	protein_coding	NHLH2
ENSG00000010610	-0.505178191153557	0.353167431066814	0.941875556809346	-0.243467652971376	0.60633132430384	-0.176641926975508	104987598979516	295110634972085	358990321499325	140267671729027	107576105242326	0.844446527633537	ENSG00000010610	-204347366015796	156390524574684	146043203329541	0.00218386572219837	0.194019117773027	12	6786857	6820799	+	protein_coding	CD4
ENSG00000253304	14388653592209	150211711729988	0.190562242251932	0.562998591029985	0.518977120785976	-0.176641926975508	0.699491463069688	288515169730179	490892875372248	0.206693144452964	-0.137258172373593	-0.078612870373986	ENSG00000253304	-204010213423008	212951451585178	5260059832711	0.0394961525602671	0.405736263549463	1	29119428	29123903	-	protein_coding	TMEM200B
ENSG00000058085	166635422422307	193442800050423	197473081289962	176779625025079	259081748033611	203085446153492	178303659446619	396784021926484	594652880967278	15239007840302	351887100835045	209342764129898	ENSG00000058085	-203936579210546	336657193549243	863845181879242	0.0117176238035172	0.293036356280411	1	183186237	183245127	+	protein_coding	LAMC2
ENSG00000120549	382096561578997	411590975898829	347233884839031	429148832033546	360480953645707	393042583434521	43258673752979	542104515651301	807758237190474	396554407635384	301805986641487	316243568248957	ENSG00000120549	-203406685959867	52455414505758	644043597687456	0.0250618629720718	0.357938754594989	10	23694745	24547848	+	protein_coding	KIAA1217
ENSG00000165905	0.682507620015935	-0.22902484167218	-0.102747161943256	-0.465514625067061	0.816313314924699	-0.786284616356767	14028967439525	240047658808258	383386460087553	-0.0658387754842158	-0.00441113972028241	0.224464768798702	ENSG00000165905	-202934865185494	140196040714657	850918602191404	0.0122209365758979	0.296817706607994	11	45921620	45929096	+	protein_coding	LARGE2
ENSG00000253958	-0.614569908139534	-0.380105706602292	-0.471313375517323	-0.350223408498281	0.840535814001085	-103398881056865	0.860172194429635	149882894296981	315951897043419	172512343996559	0.1555970976332	1089253919961	ENSG00000253958	-202581513612098	107415196708076	15553525395864	0.0017320065500588	0.17218977357552	8	8701936	8704096	+	protein_coding	CLDN23
ENSG00000129538	-204969965277812	-153855231895218	-0.967596448604988	0.374718878522726	-0.0650622893529884	0.822967711964715	-127850691928832	172680906378215	34166230193141	125038541671586	0.687829430374634	0.355052051712862	ENSG00000129538	-202305856935437	104314444619198	722794217193532	0.0188643203184584	0.327246544666208	14	20801227	20802855	-	protein_coding	RNASE1
ENSG00000117399	0.814979591455981	182354494789303	0.496865788137224	-0.192913062486594	199891808171093	0.772355582180084	1597872147825	342955627656211	512348606064661	-0.169464030486074	0.860363056649313	0.435973874031937	ENSG00000117399	-201665445000519	245862268672043	545488066625101	0.0365424401032102	0.396230650829133	1	43358980	43363203	+	protein_coding	CDC20
ENSG00000140873	211493735485009	259164317520726	161388736559414	192484415741069	181556171059008	153469026122373	229522492924692	360779744609518	601175664746786	14902921154798	269886574772986	183454290568204	ENSG00000140873	-201519335531126	329883289195491	772556527676239	0.0158756085142073	0.316847855703091	16	77247812	77435034	-	protein_coding	ADAMTS18
ENSG00000057294	298788954199712	266423076485035	316017232015568	301878141860503	27204707915679	295903850830632	272209922401158	454558516804518	703776106191854	230111770863575	313309548439211	30318511193883	ENSG00000057294	-201233919655936	425341865193216	705999127469457	0.0200189092865451	0.333390375092352	12	32790744	32896840	-	protein_coding	PKP2
ENSG00000091136	421790905292727	671691211887983	481274637891889	426686607265968	425648567416352	445246782975195	550274960967175	729485523491276	920878464808401	402836356043594	452235764020382	433676047189832	ENSG00000091136	-201008699071294	647265202210004	485074622433554	0.0466786451262175	0.425197835368747	7	107923798	108003187	-	protein_coding	LAMB1
ENSG00000102890	0.772159718062563	0.718051774704365	0.799971359547474	0.94801092272249	0.977904986415863	144058415453846	284883370085643	293815443174243	369602095927765	254159424156272	263240173565583	261174085995871	ENSG00000102890	-200602837121988	22631245597479	650153840816462	2.25858e+08	0.00297316192594281	16	67199110	67204029	+	protein_coding	ELMO3
ENSG00000129757	55619368033284	566325258564748	556286220217378	560356386708997	548008446099368	550377028301794	718359614120027	774550453194073	798442714893366	62272692425376	763788023893947	796469033518065	ENSG00000129757	-200365695890896	68875842527034	668731528901489	1.96032e+08	0.00290412937547888	11	2883212	2885773	-	protein_coding	CDKN1C
ENSG00000008394	302939032241322	379584722392696	363442392918061	270892205972283	385716178818118	267206375198454	433501390820416	453487116505958	559764934932906	663977718835928	494558346602389	460301129581275	ENSG00000008394	-200095423963157	468383464630887	232199219837569	0.000354400301819327	0.0875046563401174	12	16347141	16609259	+	protein_coding	MGST1
ENSG00000136383	318030694269386	322283904491828	372228654027547	267529759814257	148769944911248	25038768310101	472943144184911	519880372267371	526099681194521	421482762147599	505619880347377	494983939679823	ENSG00000136383	-199613308344646	426516612653078	382396290307421	3.54916e+09	0.0206561266329666	15	84816679	84873482	+	protein_coding	ALPK3
ENSG00000134333	680355393678664	814234070330123	641398866566203	648093898399534	71077354025484	68128340944488	907861946361958	927508754007859	93194098696801	841605572484616	943279374200911	868328566267816	ENSG00000134333	-198544722391555	840302317450013	419000183756353	2.25788e+09	0.0159975825901057	11	18394559	18408425	+	protein_coding	LDHA
ENSG00000176092	158209537427218	-0.0494297162709722	0.774901862034987	0.925305253236493	0.71513927074204	0.895704853589831	174236693511363	247410953013029	483876308505173	127032445798571	0.52150807523647	0.396080259052205	ENSG00000176092	-198027579756408	216241406723325	727072037118624	0.0185828568200021	0.327246544666208	1	26321697	26360080	-	protein_coding	CRYBG2
ENSG00000166482	478589360980974	586010029909448	402570457237917	295295369310747	355077799874176	247251533624417	61493082914545	759813480019791	763543362877955	276883465785198	415669183481636	344743219428445	ENSG00000166482	-19774269054598	57051557574477	514325989491561	0.041402809088757	0.409916823189434	17	19383441	19387240	-	protein_coding	MFAP4
ENSG00000153179	0.750263561543165	175267933414383	0.614583774258502	130536367412367	106271710619308	154979467045482	11150420500461	337293175827513	522110205840983	-0.340353350480842	0.788930844774298	0.930747759357352	ENSG00000153179	-197407395825636	250828895573207	549015944124972	0.0360359761360613	0.394925280450678	12	64507000	64697564	+	protein_coding	RASSF3
ENSG00000109991	317620708528413	180030771136016	241689800912591	0.0780457936111989	185176325870926	0.424542552723602	470318168475827	505173618263006	445894359352538	278970770457624	179984370747077	-0.323039949843068	ENSG00000109991	-196708135596358	327572729224179	622628886863763	0.0271434414492084	0.364900517416967	11	57338351	57372396	+	protein_coding	P2RX3
ENSG00000184988	-0.355227215803864	0.287837009577941	-0.412537923830133	-0.962019040466608	-0.604372861913545	-122643186756001	0.885294836517561	169636444033906	292077862054792	0.121444082249456	-0.446457874586226	0.474793963635376	ENSG00000184988	-195238883938247	0.749118282290415	123052456246378	0.00395293653139676	0.230885497188679	17	43211834	43220041	+	protein_coding	TMEM106A
ENSG00000116017	48516380398533	40460113425087	397156832654943	445100878972044	455981275594247	435909259981794	481690167482739	625551722979512	824396868761566	488076869136319	484498205144336	462474998120309	ENSG00000116017	-19520170620091	568566256768791	992881713882613	0.00782164407793276	0.274225231623962	19	925780	975939	+	protein_coding	ARID3A
ENSG00000175164	0.0904670118149725	0.219407289505748	0.0303173461978893	-0.728065540885945	-0.257311937778806	-0.864220956092894	107192669135772	114017774087318	251964041724079	238580919007069	120943509378857	0.720709022630698	ENSG00000175164	-194660311119568	102497759788605	267854302109003	0.000188136705489977	0.0647541831944325	9	133250400	133276024	-	protein_coding	ABO
ENSG00000250131	269878759565363	183502470248343	166935619203036	0.703066497765667	0.48864276422692	0.608905371479732	402043382675056	335842142335726	331001718421281	38276908676312	329654143037074	285921106739732	ENSG00000250131	-194641865367394	283173501156633	238310324176944	0.000314026884479096	0.0830552963117859	4	177442518	177681381	+	lncRNA	AC078881.1
ENSG00000152049	-0.403499639616863	145825111468574	-0.967596448604988	0.118641698717332	-0.0207520629183271	0.772355582180084	239480587869975	343878133354142	126705416632277	0.206693144452964	22266359046576	218991181472161	ENSG00000152049	-193857170748022	160930346734447	128171781457025	0.00344689580318595	0.225483913736905	2	223051813	223198399	+	protein_coding	KCNE4
ENSG00000240253	-164969501011709	-0.27764817021023	-0.012688113011364	176779625025079	12370705035211	163724363514905	32719463044269	326815415940471	300292563937135	136608433703765	248198674786155	250326121151302	ENSG00000240253	-193826727981684	211743773437457	123711561478407	0.00388635435853615	0.230861632981064	2	130690132	130718831	+	transcribed_unprocessed_pseudogene	FAR2P3
ENSG00000143882	133971030668614	0.287837009577941	0.749389020307028	0.440247196650181	0.360494099707479	0.637465644031761	0.384117376435746	197526317290719	465497880084298	0.0768529598281827	0.928424675114291	118600845888354	ENSG00000143882	-19271084685238	191517621298591	656456989176008	0.0239414517855818	0.353792112540835	2	10721099	10785110	+	protein_coding	ATP6V1C2
ENSG00000181019	370622990201589	329942107970151	352966453915942	250200098975144	296041269315507	273288447086003	506930781751551	50990526353935	605709657691476	439135221061718	480027158323368	451029111324305	ENSG00000181019	-192418285941102	444051330542889	390434650922668	3.20463e+09	0.0206561266329666	16	69706995	69726668	-	protein_coding	NQO1
ENSG00000172197	0.0551823173509363	0.988615355609131	0.264469408697407	-0.465514625067061	-0.975158820166409	-112700393499589	0.808575115320234	214268025081556	378162747686083	-17699335142301	-0.137258172373593	-148749329589832	ENSG00000172197	-19227992266526	118904499001393	474193764357636	0.0488427959559055	0.43198338677989	6	20099683	20212469	-	protein_coding	MBOAT1
ENSG00000166394	135429941925399	0.967908534292261	105031958735581	0.703066497765667	-0.479177288300092	0.424542552723602	151980845349647	238146578648688	44547796043704	132853962385689	150522030517279	127667996475376	ENSG00000166394	-191442083017887	200043275927946	100866724777726	0.0074579417380504	0.273122146095827	11	7665099	7677222	-	protein_coding	CYB5R2
ENSG00000086062	424360545784255	539022967202595	487305278736455	407132846708779	418261082061313	403341670651561	544266866286659	645566542014803	833002968573712	361805690321499	500589424215463	506403548254194	ENSG00000086062	-190998734236626	580823956678084	814340191109274	0.0137882817750007	0.30481399667613	9	33104081	33167356	-	protein_coding	B4GALT1
ENSG00000169679	0.635501958283276	225811892975034	0.496865788137224	0.306072005015566	108316336543733	0.00967657396981524	121750917405859	298298638803712	481296945487727	105732851440208	10956325199197	0.720709022630698	ENSG00000169679	-189819550865805	222953030279158	625262668069199	0.0268767258490495	0.364177566749903	2	110637527	110678063	-	protein_coding	BUB1
ENSG00000159176	34553080488862	545397198843762	425375999869356	480670034398243	574999895983969	496179789345117	593520189693374	655868923660189	825298937657538	491758407890029	635865006583987	690301782398618	ENSG00000159176	-189203231610733	619519298524606	132834304341099	0.003058471399837	0.215842192797625	1	201483529	201509456	-	protein_coding	CSRP1
ENSG00000146250	0.0551823173509363	141300940151113	0.334774213044703	-223726218707091	0.518977120785976	-171121241772366	277682391411338	278743628257958	312324753122559	-0.402131412715027	-0.33586291214428	-0.617499442145473	ENSG00000146250	-188754415386832	139392011063521	51983050653053	0.0404909451386298	0.406827252093984	6	83512533	83525704	+	protein_coding	PRSS35
ENSG00000122176	0.561990803138916	298593533438501	0.670026339432236	10564696065217	121870636712405	0.0527251180347704	293557232542852	361595338939695	44918297951749	-0.466673700181324	273098370601561	320923004667294	ENSG00000122176	-18662473751657	265136483259982	745084918022989	0.0174504950756072	0.323533325860786	1	203340627	203351758	-	protein_coding	FMOD
ENSG00000135406	170101125864171	186892585827575	173582140966926	0.970364771892298	182773010687402	0.213119696636324	485555072873259	434430731970871	300292563937135	0.0768529598281827	-0.091603041093315	0.396080259052205	ENSG00000135406	-186288358163314	268982372320157	508606655837064	0.0423762092298653	0.412692214147998	12	49293251	49298686	+	protein_coding	PRPH
ENSG00000157110	198970966761556	317846863666267	209101291097271	226035147159158	134260144319771	156474257995669	134973813362724	362406348402987	616298435249309	241296976799967	206468892522042	167700024276358	ENSG00000157110	-186093740497925	340120136210773	535066287946734	0.0380886099898698	0.400791241136581	8	30384510	30572256	+	protein_coding	RBPMS
ENSG00000087586	0.705448328789459	197650014159544	0.670026339432236	103542037201901	19662670547147	0.357452861045734	113612596959585	342955627656211	482107961316496	205897510701339	173797040305438	125454071405408	ENSG00000087586	-185399502775478	244790321769155	799973749781243	0.0144674675304401	0.310621674408501	20	56369388	56392337	-	protein_coding	AURKA
ENSG00000226476	-0.0561653232832768	0.47557139117824	0.190562242251932	-0.192913062486594	-173705656486583	-157391449616503	0.274291218699437	146310736070244	250360490736641	-19427847228501	184750007940246	187863585141247	ENSG00000226476	-18509794375984	0.882557030742735	843627165326107	0.0125159868098239	0.298187896276154	1	60515715	60640507	-	lncRNA	LINC01748
ENSG00000246082	-0.505178191153557	-0.380105706602292	0.152138586512657	-0.350223408498281	0.548686774464895	-18629642593864	17146025987856	166526348075258	210709744576082	180930510403301	0.836943111709882	0.512596793575064	ENSG00000246082	-184845631456152	0.908783992481844	208897843732119	0.000547032605095168	0.106134627260595	3	131361897	131365122	+	transcribed_unitary_pseudogene	NUDT16P1
ENSG00000110719	15944378527215	209582074875481	151136895775029	229618770169233	236730785745547	103102346268671	168629344206194	369891732155068	537004483265162	351319198926523	238034785336114	192142105832706	ENSG00000110719	-182494932345132	306155548960232	953596558739869	0.0088204047726077	0.276620404856519	11	68039024	68050895	+	protein_coding	TCIRG1
ENSG00000137871	0.993343044410918	141300940151113	13509922683891	19919373908661	130827508190827	171969346051244	361004498426287	359134591918301	403133552444682	168111594234401	278705344064096	305124544012565	ENSG00000137871	-182130924283711	266099080574441	274475115328595	0.000168652431901831	0.061074667339383	15	56630180	56734086	-	protein_coding	ZNF280D
ENSG00000175318	0.611412042021532	0.320871988293913	0.586042471417268	0.878792897943313	0.741105693437003	0.45695259498923	104987598979516	178583617525508	441031637760253	15239007840302	0.264937635749061	-0.886001721930568	ENSG00000175318	-181764615865237	175598092976331	610012413662332	0.02846520204783	0.370019036223468	15	72159805	72197787	-	protein_coding	GRAMD2A
ENSG00000174948	294515949542283	0.47557139117824	248030621736849	0.562998591029985	106271710619308	-0.0804769749504945	401759626309287	269806686297925	324398692712861	491124851470331	188223690139242	-0.323039949843068	ENSG00000174948	-181590472187909	28392947946333	556613296853605	0.0349732482638338	0.391700380554939	3	154334942	154430190	-	protein_coding	GPR149
ENSG00000250421	-0.861901109097416	-0.883189081754754	-224176035083092	0.703066497765667	-0.206794937888381	0.391387655998402	184837091295928	0.946816862061812	132295113051035	216927902360981	124545819745628	111405765416899	ENSG00000250421	-181408741505281	0.881761247274214	157821201337306	0.00164097331598031	0.17218977357552	5	67699428	67902600	-	lncRNA	AC106798.1
ENSG00000165092	0.430481245125935	131803353602258	0.824612658280112	0.592121231112918	0.548686774464895	100933351252538	189858831847313	368347813893113	338195570088739	0.470717539614809	256272727165153	103832926139078	ENSG00000165092	-181296654416977	196616597130318	131828788918818	0.00312320625020388	0.217730793890827	9	72900670	73080442	-	protein_coding	ALDH1A1
ENSG00000180573	240850504274471	198682922807819	244100384791909	281771609032139	326335916495473	208370026425364	40004526703137	458973482180038	507140427078433	186281550942341	468038565464005	439358047049973	ENSG00000180573	-181093927745559	373279727886259	186159364176897	0.000877927721682336	0.130662974454381	6	26124144	26139116	+	protein_coding	H2AC6
ENSG00000150630	0.285770451222816	144332762814351	0.556925111250731	0.471928001059108	0.104555080849271	-0.176641926975508	205068081474375	275825729940181	382421312643377	0.633515281933302	0.836943111709882	0.512596793575064	ENSG00000150630	-18098076892859	168359024507152	952701398334263	0.00884484205083001	0.276620404856519	4	176683537	176792922	-	protein_coding	VEGFC
ENSG00000142675	238026988580533	138204033570182	115117893476875	0.878792897943313	110332389949557	117435566618539	19707817160555	314392987983954	49888572696434	190168481055752	200289491908948	181954061678804	ENSG00000142675	-179800928916706	258558524308055	923543524010817	0.00968583954118702	0.282987494392423	1	26177483	26189884	+	protein_coding	CNKSR1
ENSG00000146197	454962039004007	373893159049701	377064423636298	300260392819267	266729293255524	361211115960035	388064012506001	492617503852188	755018149459008	308253062489553	385536741638103	3481190478098	ENSG00000146197	-179620786344166	483988477857416	57947787788579	0.0319916175238283	0.376228717359005	6	35213955	35253079	+	protein_coding	SCUBE3
ENSG00000166863	295954392443016	0.925581373012613	194132052452648	0.158126472936039	264683478122678	0.964950115071968	407057814826055	397736763561723	485938607016111	339557139880337	197097616936144	131996458509821	ENSG00000166863	-179570984575232	307796591208384	817425169619713	0.013647350280539	0.30481399667613	12	57009999	57028883	-	protein_coding	TAC3
ENSG00000236090	-116059030044759	0.183935485466289	-114761288198039	-0.406717653463343	-0.671295487915816	-171121241772366	11150420500461	126989006793028	104129957340324	0.470717539614809	129786050890875	0.65461861365289	ENSG00000236090	-179392206257577	0.390428934969991	28820204003693	0.000134484254334353	0.0525277559425683	2	41819746	41820754	+	processed_pseudogene	LDHAP3
ENSG00000111057	490587684837957	518125857491731	547900201429724	504255314405449	506152892870595	456267797597106	493439536969537	622784545930097	894174117776264	497186465445235	485230091560089	513846038805711	ENSG00000111057	-178809218539485	62184683771918	634719932353524	0.0259441500647974	0.358870028740393	12	52948870	52952906	+	protein_coding	KRT18
ENSG00000167608	0.659196222062179	0.615277244238783	0.300050026499782	135717759937453	135946312840413	170627490449628	0.958139930206275	30079927186943	471540055389849	0.504779942499661	163309863334971	116242132820143	ENSG00000167608	-178550001316182	221476350121594	663025411997125	0.0233724998811661	0.352778611536284	19	54160107	54173250	-	protein_coding	TMC4
ENSG00000116157	113526420885139	230839983194831	118962781996786	203499316523918	144093634576776	165131666476727	343820081141207	382739545387497	379815566919972	295897523125196	341988778854705	300557967428832	ENSG00000116157	-177409207338927	282067433925087	456562697724749	1.45181e+09	0.0124519831051809	1	52602370	52609051	+	protein_coding	GPX7
ENSG00000141682	0.561990803138916	167815214848658	-0.012688113011364	145553623609847	205174614816266	0.964950115071968	11150420500461	261097781963165	503002154881386	128999168039903	0.928424675114291	177357436991262	ENSG00000141682	-177265171501407	239641748901924	58289834847568	0.0315718918238576	0.37576067725714	18	59899947	59904306	+	protein_coding	PMAIP1
ENSG00000070759	-143379350463183	-0.13643445000651	-0.356063546249597	0.648660082526143	-0.206794937888381	0.357452861045734	0.550404938618616	182857377149394	327737978747042	-0.116721209353516	0.579105488339193	0.783903963192454	ENSG00000070759	-177195390061129	103391076855204	89939460642124	0.0104537323385456	0.288717784083792	1	45343882	45491163	-	protein_coding	TESK2
ENSG00000181481	-0.263273411886865	126809312932208	0.642571371694633	-0.590825718875524	-0.892985704000349	-0.642008152252219	0.670881255973012	206139883302573	374116970260213	-0.841432292039283	0.299617406302655	-0.195656114566453	ENSG00000181481	-176766912164308	124340237263572	52325150104485	0.0399362399811818	0.405736263549463	17	30970983	30999911	+	protein_coding	RNF135
ENSG00000132321	235147108576124	323155169115957	199658208998716	166190198253238	166092422273217	117435566618539	183553860718281	192363075964262	389045560448063	328720878396329	502545027725611	474475664885114	ENSG00000132321	-176706769358121	330205719435787	961058882859726	0.00861972802310002	0.275564718213263	2	236324146	236507535	-	protein_coding	IQCA1
ENSG00000163347	0.772159718062563	194506161712137	105031958735581	109766855318506	185176325870926	126866368037755	282954841350042	370657539254187	448572046291428	145588179546666	223561895205053	150012073319815	ENSG00000163347	-176591964258282	251489294171089	117594194542398	0.00459285681075507	0.236925978730548	3	190305706	190322446	-	protein_coding	CLDN1
ENSG00000111679	166635422422307	0.813989226447935	165568763895794	0.233994848922072	-0.206794937888381	-0.334093135638237	148736055536064	191042867053046	433075281381542	209296070943644	14289521673404	142281417336913	ENSG00000111679	-176565486228002	197612986881888	831980373040226	0.0130047584211854	0.300446125680345	12	6946467	6961316	+	protein_coding	PTPN6
ENSG00000105146	-0.308517824394813	-0.327967586363925	-0.249343274992879	0.925305253236493	118126158336443	0.357452861045734	145416604160602	233281303795674	363476449662687	138449653976224	0.299617406302655	0.844446527633537	ENSG00000105146	-175765588944913	148849512866542	982861738308893	0.00805241305017297	0.274225231623962	19	57230801	57235548	+	protein_coding	AURKC
ENSG00000006453	185256989359574	154468861147586	190711813246454	283609147585194	273346453109524	251930557621064	235938479458991	386209576741175	596348073572913	241296976799967	224454641177659	294465910960129	ENSG00000006453	-175646448642867	34328345650664	732175931418306	0.0182534679506311	0.324736368693761	7	98291649	98401090	-	protein_coding	BAIAP2L1
ENSG00000125731	121736089743358	-0.434198944264765	0.152138586512657	0.676119744433515	0.955899350336419	0.579768267841391	151980845349647	236220112526585	425614691510499	-0.169464030486074	0.229403650533826	0.1303401194981	ENSG00000125731	-175541910089143	171692738106385	569862406826811	0.0332073488137348	0.380128482862666	19	6752159	6767463	-	protein_coding	SH2D3A
ENSG00000169242	229208927362331	470465250137917	268256440040864	274178066181968	180328980643966	228666590140734	349642758772431	474467949703034	647145763308034	140267671729027	454962704826935	454034035930385	ENSG00000169242	-175440324207812	42515367425891	596050136745821	0.0300174940651119	0.371252150416286	1	155127875	155134899	+	protein_coding	EFNA1
ENSG00000145358	158209537427218	175267933414383	-0.198804594079662	0.0362744062560816	0.326595843283603	0.213119696636324	359869785539287	253559287002932	369248874418282	-0.929663278992519	105561205112261	0.752652484368737	ENSG00000145358	-175008665513312	193156609673658	604157042069779	0.0291043648991912	0.371252150416286	4	100185869	100190782	-	protein_coding	DDIT4L
ENSG00000164692	655074194529149	101104976666745	681538140170711	663230743851906	835817734300241	66976182257724	105079163014925	112137001673552	104550994452168	752443127589163	869190104420313	836044005417685	ENSG00000164692	-174130873747309	938157061756567	486776107226502	0.0463506432164113	0.42315410748159	7	94394894	94431227	+	protein_coding	COL1A2
ENSG00000107438	387001619796147	407292471347678	369915265296139	325562537174224	352858575361068	294196605231113	411903796876649	49080230949929	719424820311863	466427006903674	357657171913672	35824202128386	ENSG00000107438	-173610669856466	472015513128657	856366534317597	0.0120057903732516	0.295985415919074	10	95237571	95291012	-	protein_coding	PDLIM1
ENSG00000105976	376200510603318	315117624205374	306514135345852	296413568537885	29325133370268	224086677789826	414267083170806	394212181970092	661130418060607	272616013655906	441968585084927	326566617000216	ENSG00000105976	-173074919661804	419251409623534	869400903006132	0.0115087831510425	0.293036356280411	7	116672195	116798386	+	protein_coding	MET
ENSG00000148848	166635422422307	31648869768796	12454455583802	246312042207862	330312220009765	239099268564527	302870896168145	451973661899272	607890500503428	350058668417478	168648722019208	116242132820143	ENSG00000148848	-172648660178797	364932566037525	540554813254937	0.037264875096261	0.398719103734053	10	126012380	126388455	-	protein_coding	ADAM12
ENSG00000140287	150573728941139	0.813989226447935	0.614583774258502	-124139619719115	-0.741474118341835	-203257525762108	182259113708132	175662448138088	199686347217476	308253062489553	111523399539001	1089253919961	ENSG00000140287	-172179902895999	137023825589979	836958431046943	0.0127931627752702	0.299844527417945	15	50241946	50265965	-	protein_coding	HDC
ENSG00000123146	0.402677067712321	188005149712274	148068824381142	0.703066497765667	0.144016921547389	0.00967657396981524	168629344206194	290525660434978	43820886200731	-0.841432292039283	163309863334971	0.958404528964845	ENSG00000123146	-171878410779977	201969182648749	564121694955403	0.0339592254005285	0.384351913456402	19	14380500	14408725	+	protein_coding	ADGRE5
ENSG00000233328	0.586913035167091	100902917497342	113156327824735	0.374718878522726	0.933552853193669	115473105145735	205068081474375	236220112526585	353967570649974	231077715451499	207473541506289	251261931506443	ENSG00000233328	-171602871628736	196558486179443	345337583774568	5.77223e+09	0.0285043097626986	1	171670516	171670939	-	processed_pseudogene	PFN1P1
ENSG00000138795	219816596357373	315576098010856	0.696968572308702	0.0362744062560816	129080068669977	0.0945262686626652	127566871202986	33777362852425	513914018290641	155674430420446	323067405035832	178905975118107	ENSG00000138795	-171580416736702	279850402322503	508745758323302	0.0423522143212927	0.412692214147998	4	108047544	108168956	-	protein_coding	LEF1
ENSG00000170421	644864186398704	683059317784834	711445780124806	613200330154768	575637883083366	569847226988059	6460054687017	770593601698854	101676392870986	628965616064572	63369012824963	624499839317434	ENSG00000170421	-170576992600128	751683965906442	584514858612848	0.0313757965839555	0.374853358601274	12	52897186	52949954	-	protein_coding	KRT8
ENSG00000173546	160667563442885	352879710800035	0.986236043925431	239038050497247	269412686572952	145670099266558	439090226790057	491465025678328	492557356799154	235812745236382	292672039926608	262042314511037	ENSG00000173546	-170540758074142	345264220718463	905538623685472	0.01025181483755	0.286606974966381	15	75674321	75712848	-	protein_coding	CSPG4
ENSG00000131037	25734590064377	161296316684236	259217058394659	193624528942232	236730785745547	244853855890407	262103265669329	319925927277128	593312173156578	324752498632123	19161569666716	244580085262457	ENSG00000131037	-17021890307857	337628155891668	71983494878604	0.0190619599078281	0.327246544666208	19	55072019	55087923	+	protein_coding	EPS8L1
ENSG00000242779	223015797300404	274555779071592	267580859337403	277390751664659	253995207975552	263004374001261	388064012506001	384137589295539	494054035949434	434274525021799	434693995416052	41604549852872	ENSG00000242779	-170081479024093	368996112642427	701425185428523	1.49317e+08	0.00253506181587375	19	52966895	53037898	-	transcribed_processed_pseudogene	ZNF702P
ENSG00000074410	27270889254146	348574698495487	210113362875947	0.992377537381805	330312220009765	0.0527251180347704	408691295271981	398683254640273	515847195709706	520985910403597	248951639103243	0.65461861365289	ENSG00000074410	-169690337475193	362189697982795	545925764537974	0.0364791478785279	0.396230650829133	15	63321377	63381846	-	protein_coding	CA12
ENSG00000158769	446980219270103	412995813423603	483565770928403	429148832033546	442414303211903	438037118074961	454467439526465	620369688566684	786006011480826	417307223908606	525594058918027	507038632031929	ENSG00000158769	-169086448475137	551644541123217	932645718320622	0.00941365343865756	0.282700770358451	1	160995210	161021343	-	protein_coding	F11R
ENSG00000184232	185256989359574	371738343424395	144934086295238	213732561750096	177842832421717	0.322700591298228	235039195130904	413607245534388	577009639654181	232037235627237	244373752824924	178905975118107	ENSG00000184232	-168513448399393	331817128692097	490902415622841	0.0455665230561695	0.421425686562621	11	120211031	120230334	+	protein_coding	OAF
ENSG00000088325	158209537427218	388965888933005	247253093205653	247098081399093	381805067672766	303076995353448	361004498426287	49245342670028	653298828807179	309934828901207	309904541838009	339273400785628	ENSG00000088325	-167649373851546	415624057345943	657905525160739	0.0238145917249325	0.353792112540835	20	31739270	31801805	+	protein_coding	TPX2
ENSG00000007372	205368182436808	247908081952563	172277107612878	191335220792429	172738193761969	206279365306101	100473698510835	408997406563177	474809508064315	0.0308395277124987	450202730761396	277617309070672	ENSG00000007372	-166868034768492	306897656237235	661280347027	0.0235220885924542	0.352778611536284	11	31784778	31817961	-	protein_coding	PAX6
ENSG00000228065	0.536630465908398	135039187352482	152646805973532	0.562998591029985	0.457656868318725	0.391387655998402	277682391411338	300178165318214	355920146797745	-0.0658387754842158	192728871494316	144253262488658	ENSG00000228065	-165928198809569	191084175106483	107515673731415	0.00610300732525744	0.268071717984893	10	65570337	65880289	+	lncRNA	LINC01515
ENSG00000184216	375652362402807	403609883122907	382661192987806	355087875192655	357984641791988	348035797269529	552789433679348	571861596061367	547039549105561	492546460810213	538467770755049	497375203952785	ENSG00000184216	-16482053612932	476205329206633	989817309304795	2.16528e+07	0.000504077841271023	X	154010505	154019902	-	protein_coding	IRAK1
ENSG00000134317	308293051880558	181197311388363	239238253416321	25912497808722	29931949879965	300360135903115	293557232542852	362406348402987	615787053663813	353395912921131	323067405035832	328763663715767	ENSG00000134317	-164652640067035	37488474192335	879836288639322	0.0111281677018331	0.293036356280411	2	9951692	10002277	+	protein_coding	GRHL1
ENSG00000111348	-0.355227215803864	-0.883189081754754	-0.0570150188089591	-104926870442504	167446293342525	0.287090487272367	-0.451873047978134	206139883302573	347123898993337	160464883511925	101444965916754	-0.617499442145473	ENSG00000111348	-164640490254725	12654273423932	516508235372694	0.0410384165559172	0.409165234460787	12	14942030	14961728	-	protein_coding	ARHGDIB
ENSG00000162997	-0.930978085189022	-131910277220232	-0.249343274992879	0.306072005015566	0.393614117290404	-0.574942946864803	0.934264591221998	104673434027194	0.719034783983907	173949926881945	164663214214941	146198519864576	ENSG00000162997	-164602137925761	0.720506652614632	232636431069275	0.000346875873084206	0.0869644496581572	2	55282318	55284522	+	transcribed_unitary_pseudogene	PRORSD1P
ENSG00000233058	20625934664753	145825111468574	144934086295238	0.502928034693399	-0.257311937778806	0.0945262686626652	322843410151959	227217756676597	177435531758783	26291263609443	328360633766605	258537602670156	ENSG00000233058	-163244787711056	212920095676742	149557409134112	0.00199916608129788	0.187074937079653	3	194487139	194521156	+	lncRNA	LINC00884
ENSG00000023892	0.255001186315574	-0.22902484167218	0.334774213044703	0.118641698717332	0.0639834178474385	-0.642008152252219	-0.116510957478037	168089776645512	329145774779416	-0.0166899460169522	0.192972304494591	0.902550423978332	ENSG00000023892	-161572426354614	0.997218995305924	769748073727623	0.0160287277509252	0.316847855703091	6	35297817	35321771	+	protein_coding	DEF6
ENSG00000197903	0.611412042021532	0.790596307996978	115117893476875	113772357564914	121870636712405	125028882610408	191087422497707	240988886521669	395967885326099	0.538056638336903	251924802743588	240618180423594	ENSG00000197903	-161180270173616	204311878388567	13261747809602	0.00305961871233747	0.215842192797625	6	27146417	27146798	-	protein_coding	H2BC12
ENSG00000137558	194221372127522	395687646255978	303378278123077	140719498018813	266729293255524	2104308232832	546575349258429	470126013028299	332834089351066	407445477985224	411592164411633	324335593885887	ENSG00000137558	-160853353407958	377896780672677	110803558764852	0.00557288695995812	0.252176785818465	8	74824533	74855029	+	protein_coding	PI15
ENSG00000137868	3540701618042	234900208975281	187208516375213	198096963345083	277175799361413	144058415453846	350860478377352	397736763561723	502160062930583	473771893677792	337587567817386	25585204007598	ENSG00000137868	-160706090756936	350691977078269	124530660256243	0.0038083066420325	0.23031472178606	15	74179465	74212267	-	protein_coding	STRA6
ENSG00000002933	384956621195268	458397372200553	485522407227586	373186963505738	334181863255991	248828129948715	52590507670804	548700693425522	618514659202163	473054005284096	57438557746957	580724680598959	ENSG00000002933	-160277327532898	50162911014241	1912019664388	0.000789617909486584	0.130662974454381	7	150800402	150805118	+	protein_coding	TMEM176A
ENSG00000143333	331692092486759	324452279117424	290105266499826	512207895424755	507944985837621	495472248532983	475521210841684	583236035015693	726907684475685	468484410409757	525373142819434	631620073186359	ENSG00000143333	-15958321025824	54044774558373	867550884472382	0.0115778384264197	0.293036356280411	1	182598622	182604389	-	protein_coding	RGS16
ENSG00000014914	194221372127522	31648869768796	151136895775029	130536367412367	166092422273217	15194260405583	341682257053112	389262808581262	503421364786606	114633448826228	256984810235253	252191710787203	ENSG00000014914	-159264502503394	300475564108571	767420410871479	0.0161569476609896	0.316847855703091	1	149928650	149936879	-	protein_coding	MTMR11
ENSG00000175879	-164969501011709	0.110263077462885	-205037632900321	-158819086799476	0.766613009191067	-222481671754991	0.550404938618616	188365643265657	151115886960441	0.0768529598281827	0.192972304494591	-0.323039949843068	ENSG00000175879	-15896541570442	0.305774252265152	629029939854906	0.0265005768743059	0.360906876445533	2	176129693	176132695	+	protein_coding	HOXD8
ENSG00000052850	-0.558837475575439	-0.181986981114425	-0.733756739829305	0.970364771892298	-0.363983854314516	-0.786284616356767	165741765418203	161731761058365	223885925004131	-29693911528353	101444965916754	142281417336913	ENSG00000052850	-158893839283083	0.820439170953592	649045931157937	0.0246030861539311	0.355639236754553	11	44260439	44310139	-	protein_coding	ALX4
ENSG00000197935	124893466813233	0.504615840024027	0.72341687089586	0.533275940530682	0.548686774464895	0.895704853589831	289903527720898	232288245445188	248738915807367	145588179546666	230553806647207	208090045587918	ENSG00000197935	-158587087883185	174268792812684	385560873304035	3.383e+09	0.0206561266329666	6	28994784	29005316	-	protein_coding	ZNF311
ENSG00000071205	0.536630465908398	100902917497342	-0.0570150188089591	210738074529909	150295627285183	0.797883580351871	0.611900321377821	208509311270599	471365909249296	171060291922625	117248943320947	0.720709022630698	ENSG00000071205	-158456912359349	212817642965694	475509623066826	0.048574819072679	0.43142469868209	4	147732062	148072776	+	protein_coding	ARHGAP10
ENSG00000187688	142511080298977	0.219407289505748	120847470788293	23397663597029	174031385773179	183515454761278	298869941049714	29892787226236	406450624051802	317004108307101	242029157916518	27207285188113	ENSG00000187688	-158149823590303	257747284038119	189412187366873	0.000813368835736344	0.130662974454381	17	16415570	16437003	+	protein_coding	TRPV2
ENSG00000101443	308730379215507	301145473920197	31841738474953	23397663597029	336287646536271	229565380544519	470670937074928	506520153418665	55210592804766	403128780632281	258398518265676	301219252175459	ENSG00000101443	-157301754853717	392111790233067	121299807336855	0.00415649782369867	0.232012982970825	20	45469752	45481532	+	protein_coding	WFDC2
ENSG00000225156	111826899879357	0.561007312522766	0.465871737058978	-27193903140771	116216831943418	-203257525762108	289285478429786	196252727140559	190217952122446	207039282812756	105561205112261	-0.538061453661028	ENSG00000225156	-156546427269481	130567182643943	504660957863789	0.0430636101133863	0.414305109895068	2	44954663	44968762	+	lncRNA	AC012354.1
ENSG00000130208	-0.558837475575439	-0.883189081754754	0.434197180833146	-0.657814336465733	0.661760840341412	-0.334093135638237	0.113502239197033	184254285182688	236846931240133	0.663981016087897	128060369765389	0.902550423978332	ENSG00000130208	-155558672955267	0.824008007171498	132725630572948	0.00305102632453866	0.215842192797625	19	44914246	44919349	+	protein_coding	APOC1
ENSG00000189190	156964639220725	194506161712137	217005779232893	19699178570381	144093634576776	15194260405583	268681124426295	310389669655713	517881093138129	195193330882627	168648722019208	103832926139078	ENSG00000189190	-155301298851558	275822535959234	636010585459782	0.0258198597079804	0.358870028740393	19	52749941	52786807	-	protein_coding	ZNF600
ENSG00000173040	-0.0561653232832768	0.254027830192342	-0.198804594079662	0.0780457936111989	-0.420431159665881	-0.0346961067567418	131317872050173	13888959896728	292680393312124	-0.53423921443187	0.687829430374634	0.396080259052205	ENSG00000173040	-155017278872929	0.880775324788912	100298014439287	0.00755816554157884	0.273122146095827	4	5542771	5709548	-	protein_coding	EVC2
ENSG00000232818	-107992365896889	-0.27764817021023	-114761288198039	-0.526810049421925	0.219842954127094	0.250579124794531	0.235742574304198	0.179858403402234	0.603417253981099	158885674124535	179984370747077	159126954849161	ENSG00000232818	-154689624808684	0.591020402530916	153390901544992	0.00182277060271044	0.177867483483649	7	23490472	23491364	+	processed_pseudogene	RPS2P32
ENSG00000120162	14659872096155	22666217186185	151136895775029	174204241912009	189866084446756	167905746723072	214730616993344	291850589087546	532968519393804	143836388429498	134842596113295	116242132820143	ENSG00000120162	-154435574364949	274369253649265	501057936355882	0.043702913974576	0.414823340101401	9	27325208	27529814	-	protein_coding	MOB3B
ENSG00000162551	216544840630669	25080554060375	198569782139103	260560219690419	32407856639034	165131666476727	156715166742836	365605550070751	539198839705859	456080765079125	30387364254765	249384200968745	ENSG00000162551	-154394748262999	341259487605292	76021476422544	0.0165615673058652	0.32064518656722	1	21509396	21578410	+	protein_coding	ALPL
ENSG00000129194	181086738200426	252941074336768	203931613803657	163416773702003	12370705035211	121282176087306	262103265669329	322614805724792	440385112852705	265968394196297	30387364254765	32545541804412	ENSG00000129194	-153623104725216	27704532197054	195052924741417	0.00072324805573245	0.124063687539116	17	7588177	7590094	-	protein_coding	SOX15
ENSG00000178162	226917545170576	199708488806042	225409524109066	253236819889965	226363473402397	264418683386039	44656780611548	430701207437326	392397702224565	357060289242679	315693414987863	326566617000216	ENSG00000178162	-153488928219519	32957812311211	377712069429155	3.743e+09	0.0210330678619245	2	130416754	130431363	-	transcribed_unprocessed_pseudogene	FAR2P2
ENSG00000100196	182140656445476	379878147826438	332035709883782	290153366080812	34121955314604	2104308232832	428397484143099	473160269401046	525022537387534	430458005042331	408891340397568	451495500820242	ENSG00000100196	-15343503083922	401152823567942	208926205042381	0.000546726638957482	0.106134627260595	22	38468077	38483447	+	protein_coding	KDELR3
ENSG00000142552	131008188676907	32140734618778	13509922683891	291887810348421	405644703390336	153469026122373	327670096958868	488627212964	44918297951749	470878654596628	339203585852116	431820178371695	ENSG00000142552	-152318820080554	373408885611395	904204999794661	0.010295252924251	0.287279865845197	19	49528002	49546962	+	protein_coding	RCN3
ENSG00000105509	135429941925399	0.667579495928381	133392870513178	0.781012397931199	106271710619308	0.84762314899947	113612596959585	231288304115225	414682577982404	176782818790495	138117775149144	189303903226647	ENSG00000105509	-152217836575343	196453094329843	971824111186612	0.00830942611110603	0.274225231623962	19	51713111	51723994	-	protein_coding	HAS1
ENSG00000096433	101186567328615	222359760698561	148068824381142	326921271768338	303052264847705	283505776190772	262849125470366	369121838318693	595097029058699	264448605457912	252658617566713	216638893752924	ENSG00000096433	-151167470020592	345782592026768	480405821475134	0.0475929622170747	0.428968424938854	6	33620364	33696574	+	protein_coding	ITPR3
ENSG00000160801	192276869735239	0.881974744378938	129918391501194	0.592121231112918	0.999580004004005	126866368037755	191087422497707	290525660434978	435329751777805	222142159479248	0.491823460436741	0.474793963635376	ENSG00000160801	-150512374763137	214644816655288	620018478320498	0.0274108757059408	0.366738612893276	3	46877720	46903799	+	protein_coding	PTH1R
ENSG00000163638	316797225105919	435992863936934	199658208998716	282999231536363	36602964409891	324543984843185	474495505871553	530980702591642	633426010926949	355036025674603	341594171046046	295155649608706	ENSG00000163638	-150354299364193	432194032526772	683228540318545	0.0217196788461046	0.342636869773592	3	64515653	64688000	-	protein_coding	ADAMTS9
ENSG00000163219	121736089743358	0.790596307996978	122707855788081	-204564950163472	-246815305070528	-0.574942946864803	138539394377876	13306197603323	142863951371981	212616410335618	199233360666848	211816033261516	ENSG00000163219	-149319252685741	121973881244124	6108027271521	0.0283802076129623	0.369969152359001	2	68679600	68826833	+	protein_coding	ARHGAP25
ENSG00000140416	614417606837973	655583931845349	601761378509848	649979143756669	623198227527673	659805275423126	625608795817246	719733159158895	990272685988762	578452196152252	611877243321488	622307644671564	ENSG00000140416	-148799008152339	728528075648528	486954403425105	0.0463164313990707	0.42315410748159	15	63042631	63071915	+	protein_coding	TPM1
ENSG00000168209	364524829958721	367967803466544	248803982295399	362320213382277	407952812243987	364413159280345	495826856231616	52270327062569	562570114140437	465102306837445	52875990005737	43910457165577	ENSG00000168209	-148715961772853	452204570409032	318452671214845	8.52797e+08	0.0365715245578174	10	72273923	72276036	+	protein_coding	DDIT4
ENSG00000169255	247676602290985	310924445534993	257048086997073	545493755197656	549351335076822	50626489991192	621146674795	615834652558454	53533653122764	646101485796108	602538392212298	586409845716109	ENSG00000169255	-148429450499907	549261423457035	784381654250593	0.0152494207768015	0.316847855703091	3	161083882	161105411	-	protein_coding	B3GALNT1
ENSG00000197406	490958592982743	36891971718114	399074794477666	157704662201329	235053814321276	184743123700963	573813874005003	546910974039547	574644428905498	47323381255667	356592715852784	251261931506443	ENSG00000197406	-147440050818974	447031922205358	504054163542193	0.0431704946557408	0.414367223394702	14	101561350	101563452	+	protein_coding	DIO3
ENSG00000185559	915926655704292	100828162119288	823955091376632	746502829419627	799388575087874	683265316328419	101510526125279	108192818086466	11159028306529	949477517779443	866493034529497	921399296821681	ENSG00000185559	-147320385712571	962202382422678	666310265943825	0.0230939458211733	0.350735266637316	14	100725704	100738224	+	protein_coding	DLK1
ENSG00000163923	190305800342611	213349764794445	236744325992033	-0.962019040466608	0.457656868318725	0.637465644031761	269393822898614	287159106643233	347123898993337	273336079379587	278093000255969	285185658608499	ENSG00000163923	-146563079837266	237633143210937	968172589631778	0.00840305659451635	0.274225231623962	3	187120947	187180908	-	protein_coding	RPL39L
ENSG00000104140	126446615298297	0.718051774704365	115117893476875	0.703066497765667	157691016868392	1231676918424	15036757264014	243776277218056	423687663131669	114633448826228	173797040305438	144253262488658	ENSG00000104140	-144363218466968	201705486693647	779741530163395	0.0154669955343564	0.316847855703091	15	40872213	40874234	-	protein_coding	RHOV
ENSG00000101194	0.285770451222816	0.813989226447935	0.614583774258502	148688667653572	140889703998784	0.797883580351871	156715166742836	266700297952403	221935508605131	127032445798571	267924605987207	306403164068226	ENSG00000101194	-143970197927066	183383531354393	17844462153747	0.00102866549314742	0.133416404242141	20	62952706	62969585	+	protein_coding	SLC17A9
ENSG00000142765	223015797300404	174052243507293	227212361188623	225125157764284	157691016868392	132242444945385	285520526411697	334866614830391	487816451177362	224176214413573	251924802743588	222449226880164	ENSG00000142765	-143678468162904	282515354704955	98194129746939	0.00806085271881565	0.274225231623962	1	27342019	27353937	+	protein_coding	SYTL1
ENSG00000170801	0.158548451420998	241932520405841	174875474998476	24150368985212	259081748033611	121282176087306	142018974263681	427646577484778	460136416784187	236741383946129	25118723634223	254033483611756	ENSG00000170801	-143676518225548	2848776031714	625379314331864	0.0268649850609976	0.364177566749903	4	8269753	8307098	+	protein_coding	HTRA3
ENSG00000164120	244984794818649	266423076485035	236744325992033	23397663597029	212259903205226	255717064082939	29051894058468	278019667704318	559102469561749	269699264127092	317105053808867	311407249781206	ENSG00000164120	-14362261027749	330924113006456	836646087883268	0.0128063200222686	0.299844527417945	4	174490174	174523154	-	protein_coding	HPGD
ENSG00000181577	0.0190129662696142	-104211739483999	-124681120252546	-124139619719115	0.60633132430384	-222481671754991	178303659446619	0.75335329087137	-0.524271056758389	127032445798571	-0.091603041093315	0.355052051712862	ENSG00000181577	-143329712293117	0.271623045416766	703993524760924	0.020122944443066	0.333615455367105	6	44000579	44007612	+	protein_coding	C6orf223
ENSG00000204588	-0.176830987377296	-0.327967586363925	0.368682230004379	-124139619719115	-0.363983854314516	-0.510857341328188	155154258449959	111737814847915	0.0620194741273042	105732851440208	115365563692711	106401627314126	ENSG00000204588	-142870198771695	0.533281897987909	21588189563455	0.000475226553763561	0.100575219741961	2	109987062	109996140	+	lncRNA	LINC01123
ENSG00000196878	138304237410489	0.219407289505748	0.941875556809346	179309839604776	182773010687402	159418164130104	125654153115309	330897171911767	375139100789058	15071943149508	303359500063774	229126169558324	ENSG00000196878	-14270616465021	225740636916423	102599579112729	0.00705385191397684	0.268718261450024	1	209614869	209652425	-	protein_coding	LAMB3
ENSG00000074047	0.974579508877346	191292270849664	113156327824735	0.592121231112918	0.661760840341412	0.895704853589831	178303659446619	261097781963165	393597606746306	0.962468228712564	193833522855959	175792096891145	ENSG00000074047	-142661579157508	196517113522663	923300711149169	0.00966037353682908	0.282987494392423	2	120735622	120992653	+	protein_coding	GLI2
ENSG00000119938	308293051880558	439331340843203	368576480627201	370546043919564	306176664250118	307842018329556	574072201278458	533719814772782	431015689897651	448177671964933	510970248060319	441868604129176	ENSG00000119938	-141540405677061	446023740518215	206163754008585	0.000577482579523121	0.109803993652291	10	91628441	91633071	-	protein_coding	PPP1R3C
ENSG00000144554	0.750263561543165	214276511233444	141729719817061	0.925305253236493	104197690630892	0.357452861045734	14028967439525	250078100634638	444011026308528	108010007537796	101444965916754	127667996475376	ENSG00000144554	-140684774647292	207453104461795	501468586897727	0.043629483127953	0.414823340101401	3	10026413	10101930	+	protein_coding	FANCD2
ENSG00000261308	123323415612187	0.254027830192342	0.896107668399153	0.592121231112918	-0.540417458320518	0.135150284811057	0.981626577035628	202511139133038	340803397399303	175373326096793	0.117227819248214	0.474793963635376	ENSG00000261308	-140672326304333	137710237691004	670474106057814	0.0227230120862346	0.347725801857605	12	51817839	51848766	-	protein_coding	FIGNL2
ENSG00000155465	0.285770451222816	118081410893669	-0.301716835133358	0.118641698717332	-0.0207520629183271	0.174661651704875	0.0703401425941881	187008167337667	328678034155468	0.912591714392796	0.788930844774298	0.269320127042325	ENSG00000155465	-140436889728858	115636135028823	651260534515587	0.0243789394043311	0.355639236754553	14	22773221	22829820	-	protein_coding	SLC7A7
ENSG00000116962	390015772356687	504703137360564	399074794477666	435233018273202	425648567416352	359401006638034	429338998479107	659163036044227	689715509267204	422508033257692	483615012065735	446280365717928	ENSG00000116962	-140147213009768	512932691601339	771244452252952	0.0159469294629915	0.316847855703091	1	235975829	236065109	-	protein_coding	NID1
ENSG00000287168	0.124909293648249	-104211739483999	-0.59657557234662	0.755495502727814	-0.309662214183117	0.250579124794531	148736055536064	0.89413728479926	0.340017971553754	258204104435197	10956325199197	-0.257942557319207	ENSG00000287168	-138421714812719	0.791614758762509	84600806208274	0.0123810269724015	0.297228551449875	9	62801533	62802699	-	lncRNA	AL512625.3
ENSG00000166349	10301535032114	-0.22902484167218	0.670026339432236	0.158126472936039	0.1824280442801	-103398881056865	0.550404938618616	0.692953556453331	295655871449192	160464883511925	139727897985957	0.814492805004569	ENSG00000166349	-138099225171138	108658415396206	844339624357873	0.0124489716409575	0.297228551449875	11	36510708	36593156	+	protein_coding	RAG1
ENSG00000140481	142511080298977	0.0719662896203787	0.11266351759961	115734162821566	0.840535814001085	0.213119696636324	183553860718281	168089776645512	223885925004131	270433998456749	202378839241947	170991516743213	ENSG00000140481	-137239204942294	155707766455755	201058410501432	0.00063726318769337	0.115387121185013	15	74202704	74336472	+	protein_coding	CCDC33
ENSG00000245848	11850806356567	114436835262604	157083975193494	214717069588306	185176325870926	107344893237944	14028967439525	268261852747019	476669026786942	187588864713878	14599449078559	106401627314126	ENSG00000245848	-136620588610719	23777135801977	492388743678899	0.0452879503966022	0.421129738715572	19	33299933	33302534	-	protein_coding	CEBPA
ENSG00000123689	194221372127522	142824815552808	174875474998476	185447788781095	30199557881181	107344893237944	117739135455648	35830492658583	280778456274446	390943211132091	377754336867785	340785853995139	ENSG00000123689	-136576923883374	281198372168125	975889970044248	0.00820660056201179	0.274225231623962	1	209675411	209676390	+	protein_coding	G0S2
ENSG00000164976	360920827894061	371427868406134	307544454874942	331360133337392	389524053258495	340760483109909	371536414551265	495056528341702	648223770433259	335879603314566	398354209370565	397994856716091	ENSG00000164976	-134569208808825	434855995230983	76631886031141	0.0162180459951129	0.316847855703091	9	34366665	34376898	-	protein_coding	MYORG
ENSG00000167600	330945333604275	166534787242701	322176460027998	266162527197518	318512308026306	264418683386039	372583297913066	410163748886534	558627410643171	39501750671359	306920603615222	316243568248957	ENSG00000167600	-134212935475641	369392452575342	948385796682286	0.00896377044389641	0.276620404856519	19	41193209	41207539	+	protein_coding	CYP2S1
ENSG00000137699	-0.0561653232832768	0.615277244238783	0.986236043925431	0.374718878522726	0.256312022063451	0.608905371479732	0.518645496024641	178583617525508	323915279174803	-0.841432292039283	181190619504097	136198829260276	ENSG00000137699	-134132374239516	129372360946325	638141340759508	0.0255848307977649	0.358870028740393	11	120111285	120185529	-	protein_coding	TRIM29
ENSG00000104635	324827889808499	415307230931553	360982490872055	551699683924226	526091060998549	576550884625383	658415102648744	667450089566159	590973561751446	544512628108222	627616077158163	612123154932076	ENSG00000104635	-133615289764249	570703019918946	103146960479722	0.00696682734614847	0.268718261450024	8	22367248	22434129	+	protein_coding	SLC39A14
ENSG00000185633	347546763556266	6444553841493	52017427452397	549596370096822	552934539340272	571196325588706	675317393789944	651846695670451	432620128642557	550525369800338	813036218815551	728559517927812	ENSG00000185633	-133218695466733	635163860083481	549010933845516	0.0360366894962051	0.394925280450678	12	57234902	57240715	-	protein_coding	NDUFA4L2
ENSG00000118785	414216385898723	449450808187415	392389933097694	353596859481825	391533564154836	260133468594999	419635370402537	546685689920286	655746672931152	472513234949256	430914356027104	418407402441481	ENSG00000118785	-133084568436282	468786713990287	891790317839262	0.0107101136924521	0.289965613599502	4	87975649	87983426	+	protein_coding	SPP1
ENSG00000233913	207145039843588	307576682658174	253359058574595	25547313553705	282735731583005	233105573138215	259080657565911	297031878318814	302556199487288	434038927701059	424830739725635	489543571981186	ENSG00000233913	-132935663528154	34080085066108	12052001834403	0.00422611274057408	0.232664639258092	5	168616351	168616996	+	processed_pseudogene	RPL10P9
ENSG00000168938	0.814979591455981	241167867565792	131666090349192	10564696065217	192155006984058	0.772355582180084	179634230338845	289858605086847	429159927142935	110251778699119	215268392594729	243599762398303	ENSG00000168938	-132786249290933	231286535147641	664490214691781	0.0232222443113458	0.352128700338107	5	123023249	123036725	-	protein_coding	PPIC
ENSG00000109854	181086738200426	23649283538333	257774706678236	227838085429871	23589473663405	177215339135205	288041379527012	336811117758139	460887881459972	365265036203268	309904541838009	266306768542925	ENSG00000109854	-132266290874822	302318819185631	167154898720018	0.00132257290885696	0.150717819040091	11	20363684	20383783	+	protein_coding	HTATIP2
ENSG00000145386	202661177200837	27816009640668	120847470788293	142348937429851	195521707565054	144058415453846	210515839847687	336811117758139	491651839273935	0.912591714392796	19161569666716	24261273256117	ENSG00000145386	-132261647126089	270711404982123	487898056447873	0.046135861100203	0.422773595561474	4	121816443	121823933	-	protein_coding	CCNA2
ENSG00000268751	236594234410146	153063723164666	259217058394659	0.0362744062560816	172738193761969	0.665471482029874	356021627088049	35279258460084	203082695218566	376933762964335	227100203988128	184939079307302	ENSG00000268751	-132153312375904	253259116444115	732192180531864	0.0182256796800871	0.324736368693761	19	34576732	34577701	-	lncRNA	SCGB1B2P
ENSG00000102271	135429941925399	237282603720918	0.264469408697407	0.0362744062560816	12001054555673	-0.279677597653471	0.486171134348088	135030788871702	295655871449192	256599813899055	318503013853652	241618903345697	ENSG00000102271	-131539637505775	191121781805656	594075457907614	0.0302223066077202	0.371587098921949	X	87517408	87670050	+	protein_coding	KLHL4
ENSG00000173207	171238103014829	225811892975034	208082069298322	125161932267767	129080068669977	128680744391345	184837091295928	314392987983954	427987835291925	123016693759875	28759165219116	271263101453475	ENSG00000173207	-131368791111806	249460553745328	863136179093044	0.011708016138844	0.293036356280411	1	154974652	154979251	+	protein_coding	CKS1B
ENSG00000163116	-0.176830987377296	-0.434198944264765	-0.885365940070942	0.806085809251928	-0.892985704000349	-0.0346961067567418	0.670881255973012	0.563993985747815	139426320045367	0.0768529598281827	196017770393609	120921615050405	ENSG00000163116	-13128218496109	0.613570254355175	112378242540571	0.00530519242094014	0.247717523471749	4	97184092	98143476	-	protein_coding	STPG2
ENSG00000177791	-0.355227215803864	-0.490399660402388	-0.0570150188089591	0.407855048934636	0.256312022063451	-122643186756001	0.885294836517561	10942124498461	258967303165694	0.88699157099752	-0.63007951008495	-134546302953406	ENSG00000177791	-131242615143935	0.605972224630646	514740510272427	0.0413332975687093	0.409916823189434	10	73631611	73641474	-	protein_coding	MYOZ1
ENSG00000230461	0.682507620015935	106859271599869	172277107612878	178050279141866	139260655260881	204157961619372	200556738211609	160097490303	112753428002562	0.43583142741349	35516111277846	430748863649527	ENSG00000230461	-13110675103927	230247828884759	477067974437063	0.048259720361216	0.430665774283892	1	213817750	213988508	-	lncRNA	PROX1-AS1
ENSG00000146833	-0.263273411886865	0.859666991534406	100791505158756	270892205972283	332903480111274	240766991328756	119758970711629	330897171911767	389967532483107	299536957636065	363545091671463	415149719383461	ENSG00000146833	-131027584462174	293502295567654	47841480407941	0.0479893513257793	0.429718559880652	7	99876957	99919600	-	protein_coding	TRIM4
ENSG00000177873	161881048067296	181197311388363	143340799386612	0.374718878522726	108316336543733	0.746367725506964	289903527720898	271335152919066	360876523139698	207039282812756	152000177015656	0.87379096958739	ENSG00000177873	-130892610192252	204342477250251	904861566000931	0.0102398878595091	0.286606974966381	3	40477112	40491053	+	protein_coding	ZNF619
ENSG00000136059	-0.135477528399079	-0.22902484167218	-0.471313375517323	0.676119744433515	0.634312271832954	0.424542552723602	158259367560775	129041865674715	222914012801925	0.363421650963016	196017770393609	0.512596793575064	ENSG00000136059	-130786754009654	0.981316598892382	127794543165534	0.00347302788095013	0.225483913736905	3	37988058	38007188	+	protein_coding	VILL
ENSG00000013810	208025328790359	308541139532576	182401061880451	168911310790239	180328980643966	126866368037755	230456717542725	354083485568151	50549933495398	204746630288897	216213790199089	19492554826276	ENSG00000013810	-130685582809743	286867897590874	520003223240929	0.0404627212978657	0.406827252093984	4	1712890	1745176	+	protein_coding	TACC3
ENSG00000142185	-0.308517824394813	-0.27764817021023	0.896107668399153	10772161393052	177842832421717	100933351252538	21368841012467	256958448582557	160432904193488	172512343996559	233926664222711	233411743070137	ENSG00000142185	-13062227927768	165396545619598	129518743744465	0.00331818370065944	0.221611154040763	21	44350162	44443081	+	protein_coding	TRPM2
ENSG00000136750	563545064110486	469680896581906	507781952001548	460717073043128	527653084732521	299810569996726	736337041914709	611080295826388	515975157811657	697126738294508	485958283812214	445554377443053	ENSG00000136750	-130609995457418	570614617796673	601562467638339	0.0293929924573562	0.371252150416286	10	26216664	26304558	+	protein_coding	GAD2
ENSG00000180730	2284491698257	176473464826928	144934086295238	186644652765118	256923724020684	225936126017562	218825748213945	346158915760362	507412136648206	229139315254689	198169440918457	202967476652829	ENSG00000180730	-130542176448297	286666644362496	578802213538532	0.0320753065228208	0.376446474763507	13	26044596	26051031	-	protein_coding	SHISA2
ENSG00000167306	303845281113975	353232729831973	344875519449429	338189920257032	414663520355897	364060866130604	4048506666867	462451115716542	650154207040844	454861332343586	338801275201594	326012087360243	ENSG00000167306	-130180759166713	436077339487901	677233279991489	0.0221953706379661	0.346120344417508	18	49822788	50195147	-	protein_coding	MYO5B
ENSG00000130958	0.682507620015935	121636180310232	113156327824735	0.502928034693399	0.977904986415863	0.213119696636324	143727790998577	221962548934006	348763625187414	169593476433165	0.928424675114291	103832926139078	ENSG00000130958	-130151860490208	160119670026497	89799010649163	0.010466168302243	0.288717784083792	9	96313443	96383711	-	protein_coding	SLC35D2
ENSG00000101280	0.402677067712321	-0.434198944264765	0.11266351759961	0.270483502702001	-0.479177288300092	0.287090487272367	129454562015635	0.629914220798411	0.901437858729662	123016693759875	206468892522042	131996458509821	ENSG00000101280	-129264418985205	0.818011486882541	211358602712366	0.000518955513049894	0.106134627260595	20	869899	916334	-	protein_coding	ANGPT4
ENSG00000106565	449306153932333	533369180766682	543066267156938	408419734228676	348699155778594	310933452654781	571467874342593	56655796035373	608834349789681	517326229137162	620133228690336	609109649089837	ENSG00000106565	-129206031971324	53572369175967	117082061728131	0.00466836952673355	0.237736718148906	7	150791284	150801360	-	protein_coding	TMEM176B
ENSG00000112742	0.345407604535177	165242893685289	0.896107668399153	11178350710376	19440818082375	0.746367725506964	129454562015635	256116136939459	417494243533258	201237856422098	0.661406906528687	0.688042238403006	ENSG00000112742	-128995219872901	198728375413733	470173874523449	0.0496724342894659	0.432780182189199	6	80003886	80042527	+	protein_coding	TTK
ENSG00000143369	343486276406736	369550854756019	393808386274979	327820037283135	36602964409891	325468745988979	472769623926331	530854953257562	530560989933422	460662041987158	445665000076979	435768212645764	ENSG00000143369	-128512221760592	43424234848246	384738322800454	3.41993e+09	0.0206561266329666	1	150508061	150513789	+	protein_coding	ECM1
ENSG00000164251	167799931956029	268974625085606	272244807030876	300260392819267	305142697831833	284733527144058	203953401991189	433198238635949	571196840041759	285718091299004	256272727165153	268806218106617	ENSG00000164251	-128385917598051	350222562076577	478390484128595	0.0479942174086162	0.429718559880652	5	76818932	76835315	+	protein_coding	F2RL1
ENSG00000127528	0.345407604535177	159956429516324	111167723619638	11766964856014	0.518977120785976	0.00967657396981524	102748301875107	291189645725253	301993611619503	211518099487887	133176695728553	103832926139078	ENSG00000127528	-127820332708703	165116993572766	873414572349209	0.0113247022401558	0.293036356280411	19	16324816	16327874	+	protein_coding	KLF2
ENSG00000265519	0.430481245125935	0.415667176528677	0.264469408697407	0.902236511729023	0.0639834178474385	113483580247289	205068081474375	0.597330577449799	157393599914638	224176214413573	197097616936144	200336329631037	ENSG00000265519	-127713478280193	133339641391488	184300893971366	0.000903045606554616	0.130662974454381	17	15787786	15788205	-	lncRNA	AC015922.2
ENSG00000213654	0.345407604535177	0.615277244238783	0.401811565020262	162009808227666	110332389949557	130472585720122	0.958139930206275	201280987647284	384026323205887	0.43583142741349	16733241509765	170991516743213	ENSG00000213654	-127688902895243	17330785391749	581189477900465	0.0317515005266987	0.37576067725714	6	32190765	32195523	-	protein_coding	GPSM3
ENSG00000152137	346205925967243	471866429230603	39632697873996	4545230490093	486742237446446	37784277740965	461769624120127	550907065695196	721039236140353	383774788610821	459221355603962	492201634519176	ENSG00000152137	-126978358890877	50806943852426	60351299569555	0.0291756969896831	0.371252150416286	12	119178641	119221131	+	protein_coding	HSPB8
ENSG00000076382	17895551937185	243449774076869	193000958246574	0.729519152562027	167446293342525	135718329216445	198247037929461	312118997640988	463671519308905	207039282812756	166003987592654	151881702190608	ENSG00000076382	-126397702115051	249850796497794	536571145287745	0.0378606272658793	0.400786213528109	17	28577564	28599025	-	protein_coding	SPAG5
ENSG00000269313	-0.21940487162324	0.967908534292261	-0.198804594079662	0.992377537381805	0.548686774464895	0.608905371479732	107192669135772	0.629914220798411	120890388661002	178178674067716	248951639103243	237573676149127	ENSG00000269313	-125644847711676	126409424211363	113448521454606	0.0051464293794815	0.24586283842701	X	49162563	49168483	+	protein_coding	MAGIX
ENSG00000213462	474634242429628	437573539409669	414055851151878	291311976035636	345596979306218	375255005325479	525784894932966	506520153418665	626103294914542	479562001765175	505239088671649	442613330379889	ENSG00000213462	-12506065487632	477299637520304	128411081153264	0.00343404120507841	0.225483913736905	7	64990355	65006743	-	protein_coding	ERV3-1
ENSG00000187772	406886991767536	304149385968617	413317960106581	287807852963014	370715635586171	275911414050016	430739848532879	490636153695231	618263092763088	437302785161547	384366434850801	299226234526649	ENSG00000187772	-125040836672827	429266289103554	696889911037905	0.0206797990932632	0.334052177125688	6	104936615	105083332	+	protein_coding	LIN28B
ENSG00000100918	486952203163801	414156151182326	406501397758233	32419088421426	332903480111274	333970390315563	570412835820877	56655796035373	513394099231424	541409596371409	42703302577517	43910457165577	ENSG00000100918	-12469743723163	471028311502452	133101846156354	0.00303733160465403	0.215842192797625	14	24171852	24180257	+	protein_coding	REC8
ENSG00000106025	167799931956029	210533262028364	140100445703623	183023854866389	22273526451277	174616185926891	206174214522822	291189645725253	484354846830899	147318954489997	210446181948829	175792096891145	ENSG00000106025	-124034836290735	259659471167456	519817984277487	0.0404929923230512	0.406827252093984	7	120787319	120858402	-	protein_coding	TSPAN12
ENSG00000119673	-0.21940487162324	170342473882315	113156327824735	101405947172337	145669306690206	147263977143014	238603180411147	221962548934006	285909961860503	230111770863575	210446181948829	250326121151302	ENSG00000119673	-12318623165564	193319164842689	175635801968759	0.00109011239169053	0.137709081666581	14	73567619	73575658	+	protein_coding	ACOT2
ENSG00000185404	0.635501958283276	136630288708003	0.556925111250731	175497680100652	156241955897082	142428523369515	117739135455648	180022317075511	357846648837829	0.0768529598281827	299708265892121	282956548307677	ENSG00000185404	-123172006248704	201240827355804	597035062201838	0.029856275739051	0.371252150416286	2	230327183	230403732	+	protein_coding	SP140L
ENSG00000197859	181086738200426	194506161712137	166935619203036	243124345731337	19662670547147	154979467045482	270808743723021	390599332010422	403691721112777	195193330882627	248198674786155	244580085262457	ENSG00000197859	-122733380948923	265462071844693	112136212408854	0.00534188119853862	0.248302167361487	9	133532163	133575519	+	protein_coding	ADAMTSL2
ENSG00000173809	10301535032114	-0.0922763072618486	-0.012688113011364	0.196559323776658	0.144016921547389	0.797883580351871	0.885294836517561	114017774087318	289026871189165	116775369601953	105561205112261	125454071405408	ENSG00000173809	-122674021832277	112142827166797	990242267082631	0.00785531498685637	0.274225231623962	19	32719752	32829580	+	protein_coding	TDRD12
ENSG00000158352	0.856565099245355	241932520405841	22266230996032	10564696065217	0.457656868318725	125028882610408	235039195130904	243776277218056	367469677109675	175373326096793	315219782491525	237573676149127	ENSG00000158352	-122163949723534	22826371973075	862763378426973	0.0117222017021141	0.293036356280411	X	50591646	50814302	-	protein_coding	SHROOM4
ENSG00000162511	0.158548451420998	-0.380105706602292	-0.149976564388177	-0.801913474929381	0.887793857157136	0.00967657396981524	-0.583551891573154	169636444033906	161928878027631	130939439553028	133176695728553	103832926139078	ENSG00000162511	-122069641471605	0.751340465166054	994213850705457	0.00776122699404306	0.27375964306261	1	30732468	30757774	-	protein_coding	LAPTM5
ENSG00000127564	0.536630465908398	-0.0922763072618486	-0.885365940070942	-0.00674257223008639	-0.604372861913545	0.772355582180084	0.486171134348088	124906514933034	27613360428294	0.0768529598281827	0.430556545857572	0.312822821456721	ENSG00000127564	-122064286185036	0.770322620839271	577475232813468	0.0321808691829118	0.376446474763507	16	2968023	2980479	-	protein_coding	PKMYT1
ENSG00000112378	539028136207779	620789713112721	639611781393783	520571647352467	531485717606302	483344302943993	626867267255463	713236374523123	841218444666427	517590736068533	586603118579745	585585009461459	ENSG00000112378	-121944928357294	640331710484142	569788351182924	0.0332169219192708	0.380128482862666	6	138088504	138107419	-	protein_coding	PERP
ENSG00000181097	-0.6725421429837	-0.960465886958097	-0.471313375517323	-0.192913062486594	0.29188189275574	0.00967657396981524	0.384117376435746	0.089031623721722	0.851632762722026	0.538056638336903	152000177015656	136198829260276	ENSG00000181097	-121559370897507	0.414132651957964	145931565620975	0.00217845949465673	0.194019117773027	8	143696153	143698413	+	lncRNA	AC105219.1
ENSG00000160588	149260857886467	155860445446548	162795578790871	171582048241606	238388488022762	167905746723072	29415728739903	333884446029922	393597606746306	228160260252791	253388718782813	170991516743213	ENSG00000160588	-120826758190919	249296244361805	121301222849923	0.00413671747910532	0.232012982970825	11	118226689	118252365	-	protein_coding	MPZL3
ENSG00000275993	241547832628994	341101285215556	299088204900615	36920723135069	364318491780945	405475022907086	451480087764549	466830622858928	451800863254666	419148909667606	504474476752749	485370316905847	ENSG00000275993	-120325389915328	417856351468895	227305905230668	0.000384312469374715	0.0894679428704337	21	6111130	6123778	+	protein_coding	SIK1B
ENSG00000065833	289115447457937	301650489527105	328527989351519	25912497808722	313214087861764	316924417244809	428397484143099	418074335936349	378162747686083	466427006903674	431762874736616	394926380260001	ENSG00000065833	-119849444461353	374699325784099	442207445176108	1.70751e+09	0.0139127959958142	6	83210401	83431051	-	protein_coding	ME1
ENSG00000086967	-0.614569908139534	0.287837009577941	-0.198804594079662	-0.962019040466608	0.144016921547389	0.135150284811057	136767618883924	120649121374435	164875078223766	0.24750017435516	0.491823460436741	0.396080259052205	ENSG00000086967	-118062037120453	0.532545831024414	131069746577679	0.00317793293591684	0.217730793890827	19	50432891	50466321	+	protein_coding	MYBPC2
ENSG00000184678	540437038469823	459920155967413	4915250527891	466656076125542	641903261272206	516796346428745	610454808371483	703269552906809	608699891644657	474307975375848	677380287920727	719550006686508	ENSG00000184678	-117683464086812	604823962230489	830445477305877	0.0130708247582491	0.300446125680345	1	149884458	149886652	-	protein_coding	H2BC21
ENSG00000204604	336093249937778	309499191703322	31794053800569	399706120753497	393796388622328	388350628443945	481690167482739	497929950075669	621068235234678	343585320292068	345876606128547	339779315662644	ENSG00000204604	-117225475989239	432219259000867	618988927144998	0.0275172062136891	0.366753899112433	19	52838009	52857649	-	protein_coding	ZNF468
ENSG00000140534	111826899879357	153063723164666	0.964226295105041	0.970364771892298	0.766613009191067	0.797883580351871	167192779114498	207329461555922	370305955061473	182286992150311	111523399539001	0.474793963635376	ENSG00000140534	-117122826822329	173339053690529	628967837882228	0.0264518949767174	0.360719732669947	15	89575468	89631056	+	protein_coding	TICRR
ENSG00000163357	-0.614569908139534	-0.883189081754754	-0.59657557234662	-0.243467652971376	0.0222376964710082	-0.0346961067567418	0.581480262981617	0.946816862061812	0.477720530340012	0.287184645197342	0.883408879852188	116242132820143	ENSG00000163357	-116960324195251	0.298493407022761	232639388877118	0.000346535927037727	0.0869644496581572	1	155033823	155050930	+	protein_coding	DCST1
ENSG00000274265	0.728029953210726	0.790596307996978	0.848840140591376	142348937429851	142500563198064	113483580247289	216792712300034	209679590279418	192643942528304	128999168039903	249700693981038	291673499928906	ENSG00000274265	-116793033037016	176915776633378	180348408517524	0.000983330969639683	0.131347225256133	1	149175747	149259987	+	lncRNA	AC245297.4
ENSG00000166845	149260857886467	174052243507293	186021587692656	291887810348421	261909799531371	228666590140734	260599877352058	350615078021659	488746286174987	219036273348335	224454641177659	279163075209348	ENSG00000166845	-116753594839517	293232509269114	596542266390365	0.0299384906013052	0.371252150416286	18	54357905	54385218	+	protein_coding	C18orf54
ENSG00000151376	230716543580611	314196282357406	309583278771343	20870665248883	27204707915679	241593678549131	445523017730355	385866305419418	300861811259038	397468750245224	364559643425808	372207694147614	ENSG00000151376	-116533808141758	33736063092957	198290007518728	0.000674407673946026	0.118173628544349	11	86441107	86672636	-	protein_coding	ME3
ENSG00000164867	0.457759685902522	-0.327967586363925	0.11266351759961	142348937429851	144093634576776	0.250579124794531	156715166742836	18971046525934	258967303165694	211518099487887	133176695728553	0.985541069704832	ENSG00000164867	-115965848232983	138472809282693	937637719761298	0.00923615413412696	0.279243724990228	7	150991016	151014588	+	protein_coding	NOS3
ENSG00000188825	115206154101858	133430342388182	111167723619638	109766855318506	0.864358329590148	0.871864298591098	199406510199841	146310736070244	200827370292996	329696149067674	203412274461112	169355157184889	ENSG00000188825	-115889186979242	175776113089991	147403343281186	0.00210107097977357	0.193440975629322	17	43338740	43389199	-	lncRNA	LINC00910
ENSG00000121351	133971030668614	133430342388182	15996804031577	109766855318506	199891808171093	119371691080694	373967429181599	305674146990952	166325919052327	208172089661737	205457198378555	164331680003445	ENSG00000121351	-115607835355848	213818149305737	930715708251423	0.00943819364137811	0.282700770358451	12	21354958	21379980	+	protein_coding	IAPP
ENSG00000187994	0.561990803138916	0.353167431066814	0.749389020307028	201362589159726	215193075841411	183515454761278	292349583166199	253559287002932	258967303165694	26136013785666	227971386238798	254945627249953	ENSG00000187994	-115386028742289	213372151785064	117750903302255	0.00456161422907288	0.236925978730548	19	38867829	38878275	-	protein_coding	RINL
ENSG00000254602	0.682507620015935	0.320871988293913	0.586042471417268	-0.526810049421925	-0.975158820166409	0.135150284811057	0.981626577035628	0.867058141464547	20195943981911	103419175409648	152000177015656	0.65461861365289	ENSG00000254602	-114886960714116	0.806366346156805	112396749585424	0.00529906858616526	0.247717523471749	11	57638023	57652790	+	lncRNA	AP000662.1
ENSG00000116977	473663090665335	488113783699794	4672167936823	454894858529582	462576081510361	41886358003054	560174896210271	552756311584064	538215507507392	555181776928986	609243623685996	624218840246694	ENSG00000116977	-114692963704997	530725773917312	427384080185472	2.0287e+08	0.0157427181916598	1	236517999	236552981	+	protein_coding	LGALS8
ENSG00000227671	239445653737621	270859101895716	239238253416321	222360235327547	227256445702759	223152986211796	275654463611717	356631143529425	499173420426243	226181989474547	295962220000599	250326121151302	ENSG00000227671	-114492089646804	305721751928644	72122539572873	0.0189218574692607	0.327246544666208	1	247189850	247210856	-	transcribed_unprocessed_pseudogene	AL390728.4
ENSG00000124743	-0.355227215803864	0.353167431066814	-0.012688113011364	0.340803701018648	0.955899350336419	0.357452861045734	1597872147825	13888959896728	227709392233769	136608433703765	0.813136697460429	0.435973874031937	ENSG00000124743	-114029220570685	0.980820526016402	120467601695579	0.00422282344634247	0.232664639258092	6	53647915	53665756	-	protein_coding	KLHL31
ENSG00000178722	132497215471418	0.353167431066814	0.0720778716793683	-134799297942416	0.661760840341412	-0.786284616356767	192305638826996	197526317290719	0.901437858729662	0.860928942579803	124545819745628	1089253919961	ENSG00000178722	-114007080683842	0.955250776017002	701547455227182	0.0202901843360334	0.333615455367105	5	61610423	61793401	+	lncRNA	C5orf64
ENSG00000172575	352788866286161	207660677384616	281758468350078	26338856550181	304622922400872	207328482897596	368707007568787	342492153286381	379815566919972	537894405383153	298114713025969	19492554826276	ENSG00000172575	-113822841193698	346324576613725	545703942562122	0.0365112076520264	0.396230650829133	15	38488102	38565575	-	protein_coding	RASGRP1
ENSG00000151876	-0.505178191153557	-0.27764817021023	0.0303173461978893	0.562998591029985	202028199608587	0.637465644031761	127566871202986	146310736070244	167762314701669	26291263609443	164663214214941	162617550330279	ENSG00000151876	-113822168463346	133948553810606	679565556122249	0.021958475817598	0.343648290787135	5	41925253	41941743	+	protein_coding	FBXO4
ENSG00000143320	539646224633112	458567366309467	521461829604976	623714505064887	71878035659072	600009349229434	617372944521903	718881361611777	801656398759614	70818797129432	682900558287147	694768598022277	ENSG00000143320	-112975014130989	668894892757025	752373152813559	0.017015477497828	0.323533325860786	1	156699605	156705816	-	protein_coding	CRABP2
ENSG00000266524	229208927362331	26051154723758	148068824381142	0.703066497765667	255466896587004	0.964950115071968	347176044088582	343417617853757	320485255375447	271165009890469	3089167373729	208090045587918	ENSG00000266524	-112933662464336	261709494569452	909803258544307	0.0100806860264805	0.286606974966381	10	47300196	47313577	+	protein_coding	GDF10
ENSG00000185215	0.705448328789459	249364085100159	118962781996786	185447788781095	167446293342525	157953719954861	28360055291208	313827841830585	378826149361011	172512343996559	230553806647207	190729983884206	ENSG00000185215	-112500388057587	234734334170308	809111823297216	0.0139907858096781	0.305853167029477	14	103123441	103137439	+	protein_coding	TNFAIP2
ENSG00000118292	15944378527215	249364085100159	290683387588757	256210936522424	29714231003893	183515454761278	345507820596542	461843475413135	458621641910725	228160260252791	206468892522042	197656303662323	ENSG00000118292	-112418865207744	314223816020125	488491220268781	0.0460227865501299	0.422773595561474	1	150268199	150280916	+	protein_coding	C1orf54
ENSG00000196352	491082017426057	529056709960212	540229514003739	432873308455796	453590709129497	453637865696787	552689691724781	576244251113622	701637670887273	542414296581135	598533571078322	56379948944169	ENSG00000196352	-111793402921599	555438521790374	14477943958185	0.00225412396219822	0.196434246459798	1	207321375	207386804	+	protein_coding	CD55
ENSG00000224848	-13368623965829	-0.434198944264765	-124681120252546	0.118641698717332	0.518977120785976	0.0527251180347704	0.486171134348088	148107870871136	110645401015127	0.43583142741349	0.192972304494591	0.87379096958739	ENSG00000224848	-111685895778971	0.389921959613211	894368847949119	0.0105877670483439	0.289965613599502	9	96687049	96774318	+	lncRNA	AL589843.1
ENSG00000187630	11850806356567	170342473882315	149611015721202	0.592121231112918	0.910854768943984	0.719903138257135	184837091295928	228246211266983	285909961860503	258204104435197	173797040305438	183454290568204	ENSG00000187630	-111573761560093	180592879839991	159022425262157	0.00159026873320712	0.171622644214194	14	23969873	24006408	+	protein_coding	DHRS4L2
ENSG00000108771	0.586913035167091	121636180310232	140100445703623	113772357564914	19440818082375	126866368037755	229522492924692	256958448582557	353967570649974	0.807347201044313	18238686628916	205551495770991	ENSG00000108771	-111569615597158	196353420867547	793575137559422	0.0147411634052237	0.312789061004591	17	42101403	42112714	-	protein_coding	DHX58
ENSG00000102007	373438702387982	464720348780301	427179253319458	373513705071748	414906168984442	323145632834342	504303674242028	523367325712074	448367825616291	501090520053916	552226359759539	53450793294745	ENSG00000102007	-111267719139074	469072208582845	218188416208924	0.00045661825676036	0.100554744759011	X	49171897	49175235	+	protein_coding	PLP2
ENSG00000008513	474218834760656	451962484706307	484170644154921	508158102343192	485707048134522	517406874580887	520520017005141	615064757430082	726402875445989	536741954775686	537962130067997	525734357201418	ENSG00000008513	-111184449409349	554454529697089	104326737643981	0.00672758707918854	0.268718261450024	8	133454847	133571940	-	protein_coding	ST3GAL1
ENSG00000012211	113526420885139	247908081952563	13509922683891	178050279141866	0.71513927074204	0.550030551489774	203953401991189	232288245445188	321965262275826	237664083373345	267264642043814	259421794706579	ENSG00000012211	-111138880703553	213932803102564	104656818402359	0.00663602522824816	0.268718261450024	X	49174801	49186528	-	protein_coding	PRICKLE3
ENSG00000163568	0.191421087700071	-0.181986981114425	-0.412537923830133	0.729519152562027	0.425990829269303	-0.0346961067567418	-0.0674809003855206	0.306201300353211	2495519815527	0.287184645197342	152000177015656	116242132820143	ENSG00000163568	-110947650972202	0.799587240119459	648066765714442	0.0246389726494778	0.355639236754553	1	159062483	159147096	-	protein_coding	AIM2
ENSG00000130176	0.772159718062563	106859271599869	102927311122592	0.781012397931199	254732928854217	145670099266558	219831622608552	238146578648688	35436020573202	195193330882627	197097616936144	234463536432857	ENSG00000130176	-110471152780813	207149064768541	81481629624438	0.0137265683079897	0.30481399667613	19	11538766	11550323	+	protein_coding	CNN1
ENSG00000088756	396099997621944	309499191703322	271587689146206	336933721027026	348315012088254	335268114622771	50091534471436	480834253218953	551207012003916	35544315698175	313789483390032	275267155362098	ENSG00000088756	-109711860992246	402638455390252	623579749306268	0.0270467918081271	0.364259933310115	18	6729717	6915716	+	protein_coding	ARHGAP28
ENSG00000158373	31175510471062	231661221292783	290683387588757	420458580726051	414663520355897	303614281146796	440833876985415	48172121844836	398876998753288	265210501070493	49820716188366	518602611075445	ENSG00000158373	-10955827802672	409484431838775	672778476695605	0.0225567835290185	0.347725801857605	6	26158145	26171349	+	protein_coding	H2BC5
ENSG00000230074	190305800342611	231661221292783	22266230996032	186644652765118	263303304454745	25038768310101	336418404380211	359547642201793	329145774779416	295281923553168	329654143037074	354186276426129	ENSG00000230074	-109505868357239	29110435560553	328031598795774	7.37058e+09	0.0338951883319717	9	34665606	34681981	+	lncRNA	AL162231.2
ENSG00000178878	129503633002453	214276511233444	214092111491055	201362589159726	227256445702759	193056172448357	314768235932867	350615078021659	335539734343604	272616013655906	264594175284318	28954314016874	ENSG00000178878	-109473158754272	263775147303061	24104677655408	0.000297466898208879	0.0830552963117859	12	12725916	12829975	+	protein_coding	APOLD1
ENSG00000179954	248341779182086	361788622861979	239238253416321	253236819889965	230774068819978	183515454761278	370128647224072	391262979100007	474639266365195	196422665884473	323516001140227	346681925791666	ENSG00000179954	-108998474068893	32813647762405	699549792247871	0.0204356995844387	0.333862138073203	19	55488403	55519099	+	protein_coding	SSC5D
ENSG00000157992	-0.135477528399079	0.183935485466289	0.749389020307028	-0.243467652971376	0.887793857157136	0.357452861045734	0.885294836517561	142647879616221	235958784811953	168111594234401	0.579105488339193	0.688042238403006	ENSG00000157992	-108841688196591	0.978319249668858	967984528603854	0.00840791200690477	0.274225231623962	2	27442365	27446481	+	protein_coding	KRTCAP3
ENSG00000056558	139720192198857	201738005301227	164188834599435	235683580358809	214221962688551	257204271373439	350455712799172	327846732460451	347123898993337	271165009890469	301805986641487	267144739021711	ENSG00000056558	-108310154535529	270801163890828	191585026796514	0.000774156872357029	0.130662974454381	9	120902392	120929173	-	protein_coding	TRAF1
ENSG00000256229	0.611412042021532	178854721481073	170960161341775	147129661211495	108316336543733	153469026122373	187369810095104	220888139248602	401728609150416	15071943149508	188223690139242	127667996475376	ENSG00000256229	-107682007444599	204294803578756	546956373281371	0.0362682118863158	0.395600254952745	19	20167213	20200488	+	protein_coding	ZNF486
ENSG00000265972	904608847662689	918654688548278	934244808889773	898465340121169	969008068781617	873557140992364	958669640547513	101910992461209	100523208701085	933961172893947	107134291612587	110320342900029	ENSG00000265972	-107631958815143	983236100202018	145816562063401	0.0021906920514382	0.194019117773027	1	145992434	145996579	-	protein_coding	TXNIP
ENSG00000196932	0.974579508877346	-0.380105706602292	-0.012688113011364	0.0780457936111989	-0.363983854314516	0.00967657396981524	165741765418203	0.563993985747815	0.949580792219748	223162771682868	0.713776724325704	-0.886001721930568	ENSG00000196932	-107319932510278	0.736488458066578	560575211046122	0.0343726490298312	0.387102065369819	10	61406641	61453381	-	protein_coding	TMEM26
ENSG00000115935	442212736786211	514482418805851	465165653698717	418321357394148	406931542164765	412702710737129	515055705042318	540348362962516	703323024283861	444057614331729	474629543705385	463335456002293	ENSG00000115935	-107237960039871	511741148991352	637216445648134	0.0257043686402024	0.358870028740393	2	174559571	174682916	-	protein_coding	WIPF1
ENSG00000275964	120131104840783	0.766817819051004	0.964226295105041	0.158126472936039	-125415239740663	-0.390641839093503	0.909987477958562	161731761058365	208571419356099	123016693759875	166003987592654	118600845888354	ENSG00000275964	-107111306708244	10705890187202	738370482693781	0.0178172895809791	0.323533325860786	13	19863857	19865048	+	lncRNA	AL355001.2
ENSG00000106853	286082226283203	290110062794305	281143374893999	371542062566145	36839166461077	30939601581396	342112363691238	427903614820622	506322214469193	404002514779819	430701444276883	417231283911116	ENSG00000106853	-107091364177189	385856663157944	15686441206021	0.00167838256440736	0.17218977357552	9	111549721	111599893	-	protein_coding	PTGR1
ENSG00000148600	490463836579412	375412843555763	497012052806443	4545230490093	655516175126082	425234486943489	635719061106457	613866778939893	508493886423459	72544717878327	587611948700152	542282915315211	ENSG00000148600	-106225552004713	576351405423078	489442007430646	0.0458422256117725	0.422773595561474	10	84194536	84219621	+	protein_coding	CDHR1
ENSG00000155254	414636146878147	499040705783932	450119226229083	28662063977846	34946438815369	268580278144737	51375471397895	527288720635166	622052619323922	442064164786684	432816552960857	361319504166633	ENSG00000155254	-106002272661494	464046940622456	488244065383471	0.0460698614484008	0.422773595561474	10	97713172	97718150	+	protein_coding	MARVELD1
ENSG00000104213	0.374326489738909	288462340542616	144934086295238	153267084290884	129080068669977	166525374158223	330955196818256	34706122753807	326316309818049	0.807347201044313	188223690139242	235507717187332	ENSG00000104213	-105967276925557	234644317402113	470891540736829	0.0494638104755998	0.432780182189199	8	17576432	17644071	+	protein_coding	PDGFRL
ENSG00000263146	104821241252641	0.881974744378938	0.556925111250731	0.703066497765667	0.741105693437003	207328482897596	219831622608552	200040256681286	312848533200258	0.363421650963016	147519512595722	233411743070137	ENSG00000263146	-105726886421682	171101790298158	631479812148496	0.0262046887145005	0.359454214891835	18	78976554	78979074	-	lncRNA	LINC01896
ENSG00000196890	2044714792011	153063723164666	164188834599435	130536367412367	174031385773179	147263977143014	262103265669329	263525548704586	231434139628254	18496228239309	314744589950787	312020730497931	ENSG00000196890	-105342926892864	225255533849793	181633835688576	0.000956344918592347	0.130662974454381	1	228458106	228460470	+	protein_coding	H2BU1
ENSG00000272438	0.0904670118149725	-0.327967586363925	-0.471313375517323	-0.00674257223008639	-0.206794937888381	-0.127758347279422	115690619619663	114017774087318	0.541937396168066	-0.0658387754842158	101444965916754	0.902550423978332	ENSG00000272438	-105040752332021	0.420349167590581	189207753306065	0.000813722683528547	0.130662974454381	1	904833	915976	+	lncRNA	AL645608.6
ENSG00000170542	518218085336729	396995217243301	504149235675911	514436919395072	477775318965906	513579269216616	563822918765783	53809276779697	742140776807597	590180738967599	500589424215463	454490826880556	ENSG00000170542	-104970201793048	554691300826456	597688183460431	0.0298302946714108	0.371252150416286	6	2887269	2903309	-	protein_coding	SERPINB9
ENSG00000135269	294997025829397	309020960885009	338391302770032	262686660348397	298235011408107	306271099544169	387751353315773	39159366134056	549898608992585	227174515674357	352621106963779	330389766670154	ENSG00000135269	-10489400910554	364706881468837	608696376319858	0.0286074031470154	0.370460903447778	7	116210505	116258783	+	protein_coding	TES
ENSG00000169241	347880034818797	403111691785602	414789987324059	337772401348162	361537719048053	349993267702967	469076640849654	491299631813635	544122682300958	3574617558143	468695006577728	472073339281529	ENSG00000169241	-104873120367814	433741266935288	162536411358318	0.00147017618737706	0.160791886909373	1	155135343	155138857	+	protein_coding	SLC50A1
ENSG00000233922	0.191421087700071	0.881974744378938	0.52720796045929	167557169896676	17658350541045	0.797883580351871	246314120289953	168089776645512	0.851632762722026	208172089661737	248951639103243	249384200968745	ENSG00000233922	-104844977814404	16899361410647	863445459276604	0.011696262849147	0.293036356280411	21	45593653	45603088	+	lncRNA	LINC01694
ENSG00000177106	390264132132322	417356309926011	38296584884114	379897784032114	337950419175896	325928913139968	412168304138023	465451510738624	626043665602467	357862108302627	426595249802978	400999426445309	ENSG00000177106	-104101484591273	43672133045645	63881247142096	0.0255524443436633	0.358870028740393	11	694437	727727	+	protein_coding	EPS8L2
ENSG00000256463	242241806645401	25080554060375	197473081289962	234832632643102	0.791677171098657	341998799928425	321363343293651	315516681808286	467301409021671	178178674067716	2793150997944	361319504166633	ENSG00000256463	-103632777118255	304096774719908	469115192075839	0.0498808640584624	0.432832034449788	18	78980274	79002677	+	protein_coding	SALL3
ENSG00000142606	170101125864171	121636180310232	12454455583802	145553623609847	195521707565054	145670099266558	276333611764973	230281383726326	142863951371981	25979075113015	272461706177945	301219252175459	ENSG00000142606	-103631317700527	212677619123625	155555399608481	0.00172577786099753	0.17218977357552	1	2590638	2633016	-	protein_coding	MMEL1
ENSG00000185187	189310074207225	291739178487079	204980475327551	194755702811905	219013451324264	156474257995669	242081240598616	269806686297925	380798245127712	19764161404374	34238231027049	378521328252833	ENSG00000185187	-10287745265287	275575132198658	864122720775782	0.0116705736605531	0.293036356280411	11	405715	417455	-	protein_coding	SIGIRR
ENSG00000213928	10301535032114	118081410893669	0.696968572308702	0.306072005015566	0.791677171098657	0.692944002427942	161299051161272	161731761058365	313370418536288	0.24750017435516	133176695728553	125454071405408	ENSG00000213928	-102180685737212	139179923265187	62905664201331	0.026443108927419	0.360719732669947	14	24161264	24166565	+	protein_coding	IRF9
ENSG00000221994	196140014170493	169084378241651	169631082655739	195878076442164	163345957968632	171969346051244	331418449453897	328870728868781	274096243344489	258204104435197	238842556201538	196297386885956	ENSG00000221994	-102034997124168	237243845123647	175671956635826	0.00108924348414692	0.137709081666581	X	47983355	48071658	-	protein_coding	ZNF630
ENSG00000226239	0.430481245125935	0.147569498134748	-0.0570150188089591	0.592121231112918	147227955499728	0.579768267841391	15036757264014	0.75335329087137	0.227365701390636	230111770863575	187075064216105	200336329631037	ENSG00000226239	-102020244371261	119289221487208	720353322696612	0.0189801560433523	0.327246544666208	20	32005670	32031591	-	lncRNA	AL031658.1
ENSG00000196741	170101125864171	217021558180797	195254347653973	157704662201329	174031385773179	162303197420456	259842267204278	210840452605136	157393599914638	299536957636065	335953242888875	341785418545511	ENSG00000196741	-101933266756299	239812903058319	111740062528218	0.00539164048110036	0.248302167361487	X	47483570	47484823	+	lncRNA	LINC01560
ENSG00000269028	0.682507620015935	0.641665372331473	0.401811565020262	0.806085809251928	0.360494099707479	0.357452861045734	0.581480262981617	11626226189705	0.826070244968115	134743411000969	183573275607831	253115536233723	ENSG00000269028	-101119397855309	112324570410935	997540836328314	0.00766987925310267	0.273122146095827	3	96617187	96618236	-	protein_coding	MTRNR2L12
ENSG00000270504	14388653592209	263825587508682	231623287024983	183023854866389	0.999580004004005	10942028041366	235938479458991	228246211266983	423444964646819	257404189138456	189363243270899	220153097330088	ENSG00000270504	-100762287278988	243008932037513	509687377531167	0.0421242693641941	0.412534311032997	6	3751110	3753871	+	lncRNA	AL391422.4
ENSG00000274290	0.876916812107463	-0.673467806093615	0.334774213044703	0.925305253236493	0.910854768943984	0.797883580351871	187369810095104	164945791058765	0.375695283623685	0.287184645197342	210446181948829	220153097330088	ENSG00000274290	-100638844897763	119199465018225	637472955975183	0.0256258091697256	0.358870028740393	6	26172058	26184655	+	protein_coding	H2BC6
ENSG00000236155	-0.453443335538354	-0.0494297162709722	-0.471313375517323	0.306072005015566	118126158336443	-0.0346961067567418	134973813362724	102239620545263	0.265902146747722	140267671729027	0.860363056649313	169355157184889	ENSG00000236155	-100296982865311	0.759394190156952	862152872038891	0.0117395946650839	0.293036356280411	1	26209740	26229840	+	transcribed_unprocessed_pseudogene	ZPLD2P
ENSG00000110628	265231797107043	308541139532576	290105266499826	282386726045711	293813653746419	244853855890407	335522115925002	399935660258593	494054035949434	346642395014865	304896463103136	305765270542021	ENSG00000110628	-100076788255996	340376907477189	994255380019672	0.0077602501211042	0.27375964306261	11	2899720	2925246	+	protein_coding	SLC22A18
ENSG00000226029	127983221133926	135039187352482	0.848840140591376	0.502928034693399	-0.206794937888381	0.665471482029874	0.418943609138175	-107046977469449	-0.985198172033778	0.400080778072138	0.299617406302655	-0.701567650452992	ENSG00000226029	100183742993678	0.432419405971171	719831121857842	0.0190151664107935	0.327246544666208	1	16460947	16468481	+	lncRNA	LINC01772
ENSG00000148935	0.793728513198551	126809312932208	0.774901862034987	247879861124549	147227955499728	154979467045482	0.155410448369897	0.629914220798411	0.690987394316613	0.363421650963016	0.788930844774298	0.512596793575064	ENSG00000148935	100265237974016	11083644828259	111800132531436	0.00538183735020827	0.248302167361487	11	22625508	22813055	+	protein_coding	GAS2
ENSG00000120907	259818559449745	28623568874715	330730288635058	18424091245824	301464319207667	177215339135205	191087422497707	254416615115597	122854889493613	169593476433165	166003987592654	-0.078612870373986	ENSG00000120907	100308946001286	226405510103376	624336948586804	0.0269148680868045	0.364177566749903	8	26748149	26867278	-	protein_coding	ADRA1A
ENSG00000177432	767663465294237	700269994603588	75844071384398	785531550536401	818498900028316	803740141351327	691211476811904	664042315037348	579748323926871	708680736789124	673592344320162	708143440530078	ENSG00000177432	100318734850299	735453316867794	182875011378535	0.000934575449008624	0.130662974454381	4	88695912	88697829	-	protein_coding	NAP1L5
ENSG00000228412	237312390090277	233289804737678	242497812500709	171582048241606	145669306690206	211450286880107	194711639143042	0.75335329087137	0.105166277383412	0.834386810973059	0.972078259125843	146198519864576	ENSG00000228412	100397472495504	170452080302637	103634751596925	0.00682725777898891	0.268718261450024	6	19323427	19839080	-	lncRNA	LNC-LBCS
ENSG00000204666	0.510816344640801	0.0326251150859926	0.496865788137224	0.781012397931199	148769944911248	105239214313973	-0.516210653557906	0.459097082588567	-0.459967428669419	-0.605125155678702	-0.137258172373593	0.0296432905490301	ENSG00000204666	10045416451261	0.402749095995554	117186019450214	0.00462337145534574	0.236925978730548	19	50050588	50066793	+	lncRNA	AC010624.1
ENSG00000205929	514280550476935	484610814773748	518993714031168	375780407603756	36636945249659	429106101739968	437103095872264	330393223388335	233261061163266	375171590877549	386697631297053	323207009578551	ENSG00000205929	100577438354794	419311926559453	78902788761797	0.0149923008446023	0.314838317736649	21	32790672	32813743	-	protein_coding	C21orf62
ENSG00000183783	139720192198857	153063723164666	118962781996786	235683580358809	185176325870926	241593678549131	0.550404938618616	0.89413728479926	0.603417253981099	0.723047809239907	134842596113295	10121765919813	ENSG00000183783	100637222374627	145756985471337	142832235598552	0.00235218978362318	0.200687354523159	4	44173902	44448809	-	protein_coding	KCTD8
ENSG00000215018	215715175493157	23649283538333	241689800912591	311722980417438	132554035198051	355711196530487	127566871202986	118472365113306	274096243344489	0.287184645197342	138117775149144	193540539685697	ENSG00000215018	100707710299558	224694702498182	523334326343356	0.0398582702309046	0.405736263549463	7	7356202	7535873	-	protein_coding	COL28A1
ENSG00000269821	532419449362404	471711413003305	554906563810379	627748228063011	687066621728757	597023181587988	439528118990354	470317535176318	47531903113295	480248300969742	484937782390252	574111301954793	ENSG00000269821	100897005512968	553078213656434	899907840730602	0.0104366884908787	0.288717784083792	11	2608327	2699994	-	lncRNA	KCNQ1OT1
ENSG00000196562	84594185796067	989879257382931	96267212603513	918102521596061	788800934095587	889801173600882	801245439622054	803824831703836	759367391109558	700661405793914	829973348368939	902420901335531	ENSG00000196562	101483989306934	872286905210648	741459119524495	0.0176717659571419	0.323533325860786	20	47656347	47786616	-	protein_coding	SULF2
ENSG00000141519	552049527474695	514942912454598	494926291376152	426460670804522	376841122739635	435479896171984	412168304138023	346610777069622	31440855947147	383440333028465	405886151731188	379291453643799	ENSG00000141519	101553838591974	436783578735406	126899703767094	0.00355669507677859	0.226538702188746	17	80036631	80100613	+	protein_coding	CCDC40
ENSG00000286964	147935929731093	119869743918817	129918391501194	256210936522424	188707859372981	318867367529254	136767618883924	-0.166722558393984	0.510186234311713	165101368921683	144453176131032	125454071405408	ENSG00000286964	101713828255531	171640189760613	601345557617781	0.0293599316373067	0.371252150416286	X	135037280	135040355	+	lncRNA	AL136169.1
ENSG00000145217	234418065617156	259164317520726	168289645934002	198096963345083	161952866971618	169273036937811	142018974263681	102239620545263	0.690987394316613	0.860928942579803	147519512595722	0.474793963635376	ENSG00000145217	101719297745279	1622153092065	155525156406322	0.00172701755190448	0.17218977357552	4	979072	993440	-	protein_coding	SLC26A1
ENSG00000279798	175698471219078	182354494789303	197473081289962	210738074529909	0.0222376964710082	273288447086003	183553860718281	0.179858403402234	-0.398408052508426	-0.0166899460169522	131491334014777	131996458509821	ENSG00000279798	101883185617615	151478691096742	468417553954995	0.0499703807368417	0.432943619549573	12	97563256	97563971	-	TEC	AC018659.8
ENSG00000145736	253555588396613	244951237016857	230751824767212	11766964856014	130827508190827	190729489114663	151980845349647	-0.0589223662940713	112753428002562	125038541671586	115365563692711	0.783903963192454	ENSG00000145736	102153827141681	162843502154479	101007128145253	0.00738519099965625	0.272900391225393	5	71032669	71067689	-	protein_coding	GTF2H2
ENSG00000144868	557445220083112	627949026052539	517683841223893	522792048507421	463444589958135	504143281937073	468719947398873	437346453642523	356307510746116	415173243438514	460440145744548	470857007013322	ENSG00000144868	102272691070083	49976055007409	13877965798929	0.00261187931393078	0.208130658217767	3	133038390	133397792	+	protein_coding	TMEM108
ENSG00000253771	238026988580533	147302180926506	128149260918355	280533450688716	187540260526203	27720522853108	129454562015635	0.422365250478973	0.690987394316613	191441196061283	14289521673404	10121765919813	ENSG00000253771	102452796275227	180156092893506	890481681751846	0.0107201364529734	0.289965613599502	13	24924676	24968487	-	transcribed_unprocessed_pseudogene	TPTE2P1
ENSG00000111052	69273287365198	681001731440481	732556232057548	760331337562787	642505208256608	756776256998574	615448405277698	579153781629568	469436298105335	58229993831429	661678490975498	687426777893117	ENSG00000111052	1026337951567	674712186635627	100817929683395	0.00746888453280736	0.273122146095827	12	80792519	80937925	-	protein_coding	LIN7A
ENSG00000223865	300185620276395	294414145758829	339629500652464	366148689679151	488790595424514	35420843704883	247145994541363	216508653011212	182685167166498	333058594863849	264594175284318	326566617000216	ENSG00000223865	102684096878385	331806802107652	754658856540578	0.0168373845167892	0.322751905811531	6	33075989	33089696	+	protein_coding	HLA-DPB1
ENSG00000177994	142511080298977	161296316684236	186021587692656	0.502928034693399	-0.975158820166409	-0.176641926975508	0.550404938618616	0.179858403402234	-0.897412641536324	0.0768529598281827	0.117227819248214	-0.195656114566453	ENSG00000177994	102993183683511	0.615686346447916	500828611852276	0.0436772089590673	0.414823340101401	2	54330033	54383742	+	protein_coding	C2orf73
ENSG00000274642	139720192198857	0.667579495928381	102927311122592	0.830730889221968	-0.157987146482246	0.746367725506964	0.581480262981617	-0.34521778799441	-107867337817967	-0.116721209353516	-0.23314568888264	-0.257942557319207	ENSG00000274642	103306986093792	0.41796942010799	106506255799747	0.00627285569287813	0.268718261450024	1	120197084	120319680	+	unprocessed_pseudogene	AC244669.2
ENSG00000090539	324827889808499	385624708944587	353713870564821	449214523386219	399032490486012	434617315913301	334620224361795	366000507824463	26851828241715	231077715451499	187075064216105	305765270542021	ENSG00000090539	103607397202949	35498129559892	108212181094437	0.00598000765613227	0.263378931795491	3	184380072	184390736	+	protein_coding	CHRD
ENSG00000159307	659479546672445	650957640005727	6388390587868	727354379510206	645918494773209	714637456411669	602200441791565	53445790715621	400309849402603	617468036187447	592344599161636	603131323388156	ENSG00000159307	103631459614271	63456805276854	110692731455537	0.00559059896233065	0.252176785818465	22	43197279	43343372	-	protein_coding	SCUBE1
ENSG00000127152	382882217736801	353584887155125	297995452835971	440251300908084	427437808884613	348821975414779	356411094869702	285790176180901	244603399547229	339557139880337	172527081816234	178905975118107	ENSG00000127152	103669728816442	340684551604788	822724860444779	0.0133698638650775	0.303870713452306	14	99169286	99272197	-	protein_coding	BCL11B
ENSG00000156804	408863650271102	565922197375407	536917703615439	489990289048667	284542424759258	37128417734845	360627251571007	346158915760362	424654394746339	29651050708393	369202106820504	388586410982799	ENSG00000156804	103676553188471	430240237224845	624376800790435	0.0269660887294408	0.364177566749903	8	123497888	123541206	-	protein_coding	FBXO32
ENSG00000280011	0.402677067712321	0.967908534292261	174875474998476	125161932267767	112320658413815	121282176087306	0.670881255973012	0.75335329087137	-0.736404655809613	-0.605125155678702	-0.184405441789639	0.435973874031937	ENSG00000280011	103723455500415	0.758482395349129	995837315142523	0.00770956293446857	0.273122146095827	22	44210441	44229512	-	lncRNA	AL031595.2
ENSG00000087903	545516598303746	562408583571773	53670816931288	446681843199178	39096226863501	431777770844099	425052938009	422407253596657	340803397399303	312694927438139	407896550129786	42885470442489	ENSG00000087903	10373631129381	457046704956491	103959981213327	0.00678541807895455	0.268718261450024	19	5993163	6199572	-	protein_coding	RFX2
ENSG00000009694	518422376783508	521130019227671	508165801096353	682325165376749	61890013231919	722169402180744	554769927093113	552106339791853	368894785977725	456888031393463	546803118812454	539905822234208	ENSG00000009694	103794544228471	577814556033108	576857341744757	0.0323176505067885	0.376911126775454	X	124375902	124963817	-	protein_coding	TENM1
ENSG00000183833	400327019130384	354636230684941	352215144953904	282999231536363	180328980643966	241593678549131	289285478429786	178583617525508	190217952122446	195193330882627	207473541506289	211816033261516	ENSG00000183833	10380611713558	277706694649536	856851377946394	0.0119498704544649	0.295053165039333	3	119703021	119767102	+	protein_coding	MAATS1
ENSG00000112539	294033263705546	249364085100159	244100384791909	172899102507871	0.741105693437003	218391677690366	219831622608552	10942124498461	0.573004792664829	0.363421650963016	115365563692711	111405765416899	ENSG00000112539	104419294295922	18149532046463	712765247171703	0.0194964252315789	0.329528710056848	6	165279663	165309605	-	protein_coding	C6orf118
ENSG00000135407	320466438822743	295995638340917	292972980106814	319522169519187	342826753995696	274605891513276	188619688661776	166526348075258	130455839861217	274765517902427	208471242774217	223583731419654	ENSG00000135407	104583319993909	266868946905986	182618146920801	0.000936260158793137	0.130662974454381	12	57797375	57818704	-	protein_coding	AVIL
ENSG00000286214	102148042810519	909700918484409	10153529494799	103559316000938	111924809351029	107598246144756	97107910552161	950408909135856	869710968222203	921373803251922	82574963795198	101302842358377	ENSG00000286214	104627376296481	999664874615723	845497721913701	0.0124222189053027	0.297228551449875	7	130538953	130546900	+	lncRNA	AUXG01000058.1
ENSG00000153956	676790003681085	709868592199806	672050485125199	846539226616993	653767466771574	823094589076573	646579120682011	598105399621023	54496210787948	655494218331678	659513608412059	718309964299325	ENSG00000153956	104824531206152	708533626809488	735747949388071	0.0180270164384876	0.323533325860786	7	81946443	82443777	-	protein_coding	CACNA2D1
ENSG00000118308	136874247658431	108791300654873	111167723619638	121464421627263	-0.257311937778806	0.322700591298228	0.64169217846255	-0.0589223662940713	-107867337817967	-0.929663278992519	0.461515206385553	-0.462770163440861	ENSG00000118308	10493725715189	0.498900412830253	748204842186816	0.0172178998682173	0.323533325860786	12	25004341	25108334	+	protein_coding	LRMP
ENSG00000205746	238026988580533	305628208209193	209101291097271	227838085429871	217115909050166	247251533624417	148736055536064	196252727140559	0.719034783983907	158885674124535	120943509378857	118600845888354	ENSG00000205746	105268870186014	202019299625131	176063478723026	0.00107988527470863	0.137709081666581	16	18334399	18352476	-	transcribed_unprocessed_pseudogene	AC126755.1
ENSG00000138587	268730975972646	237282603720918	199658208998716	164810150384412	0.977904986415863	0.919157839012136	-0.219872167814697	-0.283232948630465	0.996168933368759	0.400080778072138	176303904315374	142281417336913	ENSG00000138587	105364097827418	149187349234314	582758975781472	0.0315298046016034	0.37576067725714	15	56421543	56465137	-	protein_coding	MNS1
ENSG00000111249	389517766460358	31648869768796	366885337711533	480359122121036	420610564763446	477036542946803	30173904321188	29892787226236	276806380720132	375171590877549	300235562515833	316243568248957	ENSG00000111249	105364393984788	376866317983941	136432721126771	0.00277278416429896	0.211146218417831	12	111034164	111350554	+	protein_coding	CUX2
ENSG00000111262	285570430879214	167815214848658	22266230996032	313217806524762	260502703302416	283505776190772	193513654572403	0.75335329087137	0.510186234311713	244840631793398	187075064216105	0.985541069704832	ENSG00000111262	105504565913675	220123873767884	820776545900037	0.0134567221780906	0.304148050782476	12	4909904	4918256	+	protein_coding	KCNA1
ENSG00000169047	692427631006231	725267664068673	651111875505605	707639898209502	598952319348873	662370721733454	576714843030506	574859943006954	55919729391735	535696818955181	576495043934794	606668570243971	ENSG00000169047	105543888568065	635340342383473	283577028096522	0.000145555678226411	0.055162217032037	2	226731316	226799759	-	protein_coding	IRS1
ENSG00000178965	351171076721537	337607658509388	344080752017646	408931292207242	320857736028352	406266966485604	223786422084315	156772339180759	0.690987394316613	317004108307101	312344862081877	32545541804412	ENSG00000178965	105596804132762	322511388459186	70459542714873	0.0200708165805137	0.333615455367105	1	74568116	74673792	-	protein_coding	ERICH3
ENSG00000230445	0.430481245125935	0.219407289505748	0.264469408697407	109766855318506	0.29188189275574	0.692944002427942	-0.451873047978134	0.041379858134946	-0.228077227778206	-102364374322423	-0.446457874586226	-0.987887128870822	ENSG00000230445	106058444340598	0.123443914255395	164875152588116	0.00138853361243485	0.15605202584992	10	27246349	27259455	-	transcribed_processed_pseudogene	LRRC37A6P
ENSG00000158816	567157723775725	547613684959319	58196203137609	464414054645562	392386287919028	440964359223405	451681180585347	387574552154367	317984329282936	405447081210237	433445085689856	423866649804088	ENSG00000158816	106331970297344	47177363152091	102901931317091	0.00701273720773745	0.268718261450024	1	20290918	20354894	+	protein_coding	VWA5B1
ENSG00000260418	-0.0561653232832768	0.859666991534406	128149260918355	0.703066497765667	-106229655609311	0.692944002427942	-0.274469277337888	-129673196302749	-0.736404655809613	-213920080939311	0.192972304494591	0.312822821456721	ENSG00000260418	106500299229699	0.159808556819068	495748373440281	0.0445984538293515	0.417927776655038	6	136335713	136336087	-	lncRNA	AL023284.4
ENSG00000140538	624987677989884	595258741359285	577764350343909	699253513874301	632880436828621	690197584545535	551386731866698	544756436787777	420003606172672	462802704129473	53775937653518	622236371111555	ENSG00000140538	10660199182017	600169821470681	108920591002686	0.00588292458974098	0.260049811192906	15	87859750	88256768	-	protein_coding	NTRK3
ENSG00000013297	0.0551823173509363	197650014159544	-0.198804594079662	130536367412367	199891808171093	0.391387655998402	0.274291218699437	-0.223801917374002	0.603417253981099	-0.0166899460169522	-0.33586291214428	0.396080259052205	ENSG00000013297	10680045051986	0.761218357220445	660524857970695	0.0235351599318136	0.352778611536284	3	170418864	170454733	+	protein_coding	CLDN11
ENSG00000197168	353430936480936	348210080884188	345271267309725	18424091245824	174031385773179	154979467045482	238603180411147	136973095096703	190217952122446	0.504779942499661	20443835956844	19492554826276	ENSG00000197168	106846388875417	242836835236152	586344611166594	0.0310968387048118	0.373940334074476	13	52033610	52129092	-	protein_coding	NEK5
ENSG00000179698	235872485948322	244951237016857	174875474998476	210738074529909	0.326595843283603	224086677789826	145416604160602	0.997640432915705	-0.459967428669419	112459247817951	119108052693134	0.844446527633537	ENSG00000179698	107074240376305	158575085162802	806868356680525	0.0140963262434396	0.306486561878256	8	144107725	144118328	+	protein_coding	WDR97
ENSG00000187122	914975856549507	98906932236805	928145335911003	939147346630811	887046546340378	899965440863014	832516282228135	865207835725554	729522058028723	716677150290681	853485904591749	866792477160609	ENSG00000187122	107367250510029	886432005739984	138301224189218	0.00264378045232437	0.208130658217767	10	96998037	97185959	-	protein_coding	SLIT1
ENSG00000142621	309601076826176	22834784189266	198569782139103	115734162821566	0.816313314924699	0.665471482029874	127566871202986	0.265304160428212	-0.228077227778206	0.693816680494711	136489479493639	127667996475376	ENSG00000142621	107424352857213	150824845739931	56252305240305	0.0341112239574383	0.385489948412215	1	15247271	15400283	+	protein_coding	FHAD1
ENSG00000175564	166635422422307	125105463126701	109151325022858	0.533275940530682	-0.257311937778806	0.987312484681665	0.64169217846255	-0.34521778799441	-0.459967428669419	0.43583142741349	-0.840527801394705	-0.195656114566453	ENSG00000175564	107584417115148	0.574192203726444	904441645364237	0.0102535509576215	0.286606974966381	11	74000276	74009085	-	protein_coding	UCP3
ENSG00000244128	214880711506424	0.988615355609131	170960161341775	250965292676863	213244268412492	275911414050016	0.699491463069688	0.629914220798411	-0.897412641536324	-0.169464030486074	207473541506289	197656303662323	ENSG00000244128	10787494509277	171211487820143	46923854341738	0.0497984562208524	0.432780182189199	3	165206928	165846519	+	lncRNA	LINC01322
ENSG00000249464	10660480615454	167815214848658	183618027253074	128767041933663	-0.0207520629183271	200916195120683	115690619619663	-0.00789975053976867	-0.124759881166691	-0.929663278992519	-0.0473484904686456	118600845888354	ENSG00000249464	108000337032895	101495518615836	637547927795264	0.0256186636028796	0.358870028740393	4	123539025	123962698	+	lncRNA	LINC01091
ENSG00000213025	186280985470918	170342473882315	15996804031577	-0.465514625067061	-0.309662214183117	0.550030551489774	-107097823192432	0.089031623721722	-0.459967428669419	0.121444082249456	0.461515206385553	0.65461861365289	ENSG00000213025	108027380623188	0.684533661371923	536778945739503	0.0377658923827736	0.400672514498489	10	68632370	68632727	+	processed_pseudogene	COX20P1
ENSG00000152402	607043477321668	542007282102305	543066267156938	638539599292565	460293181647689	589756072802041	463075361725775	413890527741035	330539966049133	496576352902601	509989738297122	508770833236819	ENSG00000152402	108039933899086	529931810724935	103351033032131	0.00692474360093981	0.268718261450024	11	106674011	107018524	-	protein_coding	GUCY1A2
ENSG00000183671	14659872096155	242693141814037	188385759631778	210738074529909	0.29188189275574	265120672522739	0.808575115320234	0.306201300353211	-0.459967428669419	-0.116721209353516	184750007940246	164331680003445	ENSG00000183671	108047463108745	15460551245063	51693558506564	0.0409022471776071	0.409165234460787	2	206175315	206218047	-	protein_coding	GPR1
ENSG00000286207	0.91677868509704	145825111468574	0.401811565020262	113772357564914	0.425990829269303	159418164130104	0.196135570664525	-0.0589223662940713	0.303435952476473	-0.340353350480842	0.117227819248214	-0.195656114566453	ENSG00000286207	108303365297944	0.636137367069307	173748856741289	0.00113659790085059	0.139862094977701	2	152635267	152641275	-	lncRNA	AC012443.2
ENSG00000169836	218189992938598	214276511233444	217964070376794	35094991790223	283942704113385	351540343460273	278352081851611	0.972452438876129	0.690987394316613	19764161404374	15776581651664	172609524053012	ENSG00000169836	108320415317392	241913696355294	742041112600542	0.0175907500558578	0.323533325860786	4	103586030	103719985	-	protein_coding	TACR3
ENSG00000150551	375377505316081	516429445955196	36586105401609	346296163425479	34946438815369	42546512789278	343820081141207	354083485568151	193841809262066	182286992150311	304385959253699	34376400821589	ENSG00000150551	108469313232733	366618500571698	776108220512486	0.0156596360316638	0.316847855703091	2	132643285	132671579	-	protein_coding	LYPD1
ENSG00000188659	289614841658778	22834784189266	220801333740007	125161932267767	0.741105693437003	10942028041366	0.782067658520686	0.459097082588567	0.410511559317333	0.860928942579803	14599449078559	106401627314126	ENSG00000188659	108547428901153	151439655928655	839515682407195	0.0126478873786579	0.298943354752079	15	82262809	82284930	+	protein_coding	SAXO2
ENSG00000128512	622329971113086	6068967613157	637333289700641	605761258967951	500639046195669	549988688955956	512309941563779	473347808134664	437989420435718	499751038710251	501244241875184	477423388224376	ENSG00000128512	1086238207839	549895660399053	244205416380531	0.000282557399121279	0.0830552963117859	7	111726109	112206407	-	protein_coding	DOCK4
ENSG00000152527	381570403755383	534578003578404	445459011501662	469368497720448	338363135087284	47574120798652	407057814826055	35279258460084	29914728638043	103419175409648	351887100835045	399671781144501	ENSG00000152527	109460075274639	410039954500238	611324911208223	0.0283242135193316	0.369926838650725	2	43637259	43767987	+	protein_coding	PLEKHH2
ENSG00000075073	0.611412042021532	0.837008879270201	-0.471313375517323	12332502214902	0.48864276422692	133990854885025	-0.889582321681114	-0.548957071639705	-181954663979534	101067788949373	-0.137258172373593	-0.79083943551002	ENSG00000075073	109627544692684	0.35657843293893	554733206444065	0.0351710561566282	0.392746017038679	10	69403902	69416918	-	protein_coding	TACR2
ENSG00000187323	690458634413027	662070144787275	663296633714972	781071633396767	671355159396014	742018437012431	652093417527724	603831197271484	474979549110635	588331472034633	594961364452408	626659221240748	ENSG00000187323	10985649690468	664448803992366	14559126195376	0.00221106154975289	0.194764643323098	18	52340196	53535903	+	protein_coding	DCC
ENSG00000168398	0.402677067712321	345631624528598	0.964226295105041	262686660348397	217115909050166	217420264908568	123715735195368	194967793711081	0.826070244968115	0.60239229123417	0.550594198879342	153727411665406	ENSG00000168398	110562700068862	185285274034476	5470329917815	0.0362572065971014	0.395600254952745	14	96204678	96244166	+	protein_coding	BDKRB2
ENSG00000171811	479260452238171	438942565004772	379889946638471	246312042207862	19440818082375	228666590140734	279682208279976	240988886521669	229583786279606	222142159479248	311373681712009	24261273256117	ENSG00000171811	110660679714315	323267257279284	558466940493942	0.0347196163546968	0.390200598700786	10	132808391	132942823	-	protein_coding	CFAP46
ENSG00000234899	0.974579508877346	20862457477991	15996804031577	0.755495502727814	-0.206794937888381	0.287090487272367	0.934264591221998	0.78263062665964	-0.175493879337611	-17699335142301	-0.566240039753572	-0.462770163440861	ENSG00000234899	111224197651492	0.683827789462076	48797262104083	0.0460536473151346	0.422773595561474	17	72034106	72237203	-	lncRNA	SOX9-AS1
ENSG00000082684	348212537978618	598836918642443	363093535879761	505437276333871	466698045843266	523724434552296	376696479297818	400247070232578	388427622748911	272616013655906	387562209128045	426935344965679	ENSG00000082684	111294342064746	448340034264409	76941300408206	0.0160471114209291	0.316847855703091	3	122909081	123028605	-	protein_coding	SEMA5B
ENSG00000279675	189310074207225	0.925581373012613	0.941875556809346	258401967179699	0.661760840341412	181028324531621	125654153115309	0.422365250478973	-0.398408052508426	0.470717539614809	0.883408879852188	0.0808700779184657	ENSG00000279675	111473550704518	119353253468353	832542050334076	0.0129420589994774	0.300446125680345	11	40107243	40112599	-	TEC	AC080100.1
ENSG00000183666	425531271081678	39436811576469	404418232698579	257675314623636	252508351859383	298705117642514	205068081474375	194967793711081	212816838433311	320671866824583	254115143789513	239610467489917	ENSG00000183666	111978726379892	310711400581667	992412064034372	0.00780374797335684	0.274225231623962	5	21341832	21589372	+	transcribed_unprocessed_pseudogene	GUSBP1
ENSG00000225793	14659872096155	155860445446548	210113362875947	164810150384412	0.887793857157136	139112435444469	-0.0200625094942185	-0.623808080332247	-0.0283496248979411	105732851440208	0.993419507527405	0.620402245187815	ENSG00000225793	113040078132705	110858880096903	123436019978858	0.00389453983352022	0.230861632981064	6	75285013	75317525	+	lncRNA	AL080250.1
ENSG00000284735	244303921540623	216112333604503	225409524109066	254731541999363	260502703302416	300360135903115	206174214522822	13888959896728	0.444507381637375	0.962468228712564	0.906092346432826	200336329631037	ENSG00000284735	11330973504628	207740418505551	142095164163302	0.00239625507314807	0.203341017132942	1	10381905	10387150	-	lncRNA	AL139424.3
ENSG00000152128	453848461495808	55923066416115	50880328875305	659142811078116	569459980176159	649452243806151	439309339028492	477230834899133	324880491852606	304250979972548	50863056314287	582988272417142	ENSG00000152128	113366852084093	538321806315543	550380144188478	0.0358423629931484	0.394526974085389	2	134455758	134719000	-	protein_coding	TMEM163
ENSG00000224383	438885539766277	415765103536458	416729613958157	257675314623636	125520381699825	218391677690366	272209922401158	246510832720798	144552530366332	136608433703765	303359500063774	265463902372774	ENSG00000224383	113524199572058	308253009966004	472630620838811	0.0491634256194173	0.43198338677989	17	63998350	64004304	+	protein_coding	PRR29
ENSG00000284610	0.510816344640801	-0.13643445000651	0.227989043298847	12332502214902	12370705035211	133990854885025	0.155410448369897	-0.969389096059909	-0.897412641536324	0.400080778072138	-0.283590333951939	-0.391214045594497	ENSG00000284610	113818689001932	0.400519788926806	106856936159568	0.00621632771300949	0.268718261450024	8	12006187	12015193	-	transcribed_unprocessed_pseudogene	AC107918.4
ENSG00000225649	0.750263561543165	102915816879079	-0.198804594079662	134011222302363	0.68869691075433	185960433814176	0.311836596805472	-0.223801917374002	-117862722448227	-0.340353350480842	-0.091603041093315	0.620402245187815	ENSG00000225649	1140648175143	0.600609894922097	921760369691502	0.00970729070725113	0.282987494392423	2	12780592	13007029	-	lncRNA	AC064875.1
ENSG00000100583	34854427656814	321846291067189	311093708240885	130536367412367	0.1824280442801	0.987312484681665	167192779114498	0.972452438876129	120890388661002	132853962385689	188223690139242	116242132820143	ENSG00000100583	114498958536651	207968012545165	487188367947504	0.0462320617573623	0.423125128708766	14	77376688	77391497	+	protein_coding	SAMD15
ENSG00000237940	101186567328615	0.183935485466289	0.0303173461978893	143960178625549	163345957968632	0.391387655998402	-0.167266102364893	0.459097082588567	-0.524271056758389	-0.466673700181324	-0.566240039753572	-0.078612870373986	ENSG00000237940	114518055172071	0.471568010967231	1151960422096	0.00488959716229641	0.241615362500611	2	241970682	241977276	+	lncRNA	LINC01238
ENSG00000231533	175698471219078	184641383148311	203931613803657	101405947172337	0.144016921547389	0.637465644031761	117739135455648	0.265304160428212	-0.591575071045432	-0.169464030486074	0.299617406302655	0.0808700779184657	ENSG00000231533	114789325691877	0.946806897819356	869484454924787	0.0114695101500533	0.293036356280411	6	79420171	79529276	+	lncRNA	AL391840.1
ENSG00000011083	156964639220725	0.47557139117824	0.465871737058978	178050279141866	252508351859383	265120672522739	0.155410448369897	107066869527065	-0.662173228058144	-0.53423921443187	120943509378857	151881702190608	ENSG00000011083	115638264161767	136683799272247	523357928266257	0.0398547592632727	0.405736263549463	5	150190061	150222788	+	protein_coding	SLC6A7
ENSG00000280135	127983221133926	-0.380105706602292	0.919173096885224	0.270483502702001	0.104555080849271	142428523369515	0.155410448369897	-117916973519042	-267539077810485	0.0768529598281827	0.299617406302655	-0.538061453661028	ENSG00000280135	115841472196783	0.301795678275945	543670594368631	0.0367439171222779	0.396623955468526	6	107697298	107700218	-	TEC	AL096816.1
ENSG00000270953	5305547407045	407776456641387	521578312263464	540247161062082	633521146479335	55884920937651	460451960677683	462046306678845	34378745474355	420450152624539	32749180593071	494120219420225	ENSG00000270953	116120626143533	49976428357237	102359667204992	0.0071320029874105	0.269625538401593	7	130507659	130508282	+	lncRNA	AC007938.3
ENSG00000267651	14388653592209	0.533087084580976	102927311122592	162009808227666	0.71513927074204	233977212161266	161299051161272	-0.623808080332247	-0.985198172033778	0.363421650963016	0.117227819248214	-0.462770163440861	ENSG00000267651	116401242923977	0.959155237093725	595829102505773	0.029985009285638	0.371252150416286	18	37234118	37236242	-	lncRNA	AC015961.1
ENSG00000176697	327919033938951	430938583884713	335882562986924	519981606654475	281518576153483	545846740672512	297120686228828	306272085401625	217953743077054	188884438423995	396475682332566	409031357295377	ENSG00000176697	116494956929617	394372062915635	494564541832008	0.044883799462703	0.419310762137462	11	27654892	27722058	-	protein_coding	BDNF
ENSG00000180881	380512296109627	367967803466544	402835878520012	332231748952459	289252501368758	327300673002352	286154881149219	256116136939459	167762314701669	265968394196297	218086200401083	202967476652829	ENSG00000180881	117415380942745	308131326198124	213906063974029	0.000493780731339721	0.103162189716822	12	75275978	75390928	-	protein_coding	CAPS2
ENSG00000164796	423574750795214	356371621464058	410579604172065	446288223378862	361537719048053	459215876912385	281000183244675	306272085401625	139426320045367	198850349410969	322166006378888	399337951980301	ENSG00000164796	117728117021405	367770191416359	962147393314418	0.00856341410505113	0.275564718213263	8	112222927	113436939	-	protein_coding	CSMD3
ENSG00000169064	461317258745454	41438710303222	456107542551974	274178066181968	305660607331907	285343506604546	319867934841728	256958448582557	247921241850067	30655146007308	247441760007579	205551495770991	ENSG00000169064	118939543368104	34020457133713	10258154967163	0.00705764702384697	0.268718261450024	3	167240286	167381346	-	protein_coding	ZBBX
ENSG00000271538	113526420885139	0.988615355609131	161388736559414	0.703066497765667	-0.309662214183117	0.746367725506964	0.64169217846255	-0.786275737492383	-0.591575071045432	0.121444082249456	-0.390100896065715	-0.987887128870822	ENSG00000271538	119157923664908	0.465271770614833	104645323042372	0.00663827840673794	0.268718261450024	4	184503270	184537626	-	lncRNA	LINC02427
ENSG00000101096	265820919197133	321846291067189	25185662322451	244726997980359	0.933552853193669	185960433814176	125654153115309	131065923089369	205303305270364	-0.281112432489906	115365563692711	118600845888354	ENSG00000101096	119287553787339	196195704252045	858050298247628	0.0119032854318072	0.294348921694584	20	51386956	51562831	-	protein_coding	NFATC2
ENSG00000163909	0.484531903475327	116270631555295	0.72341687089586	130536367412367	153299425509242	0.357452861045734	-217853978635428	-0.409985807817584	-0.339368253920075	0.43583142741349	0.550594198879342	-0.323039949843068	ENSG00000163909	120036832515282	0.532685220782127	853239038561447	0.0120915254297025	0.296450963428892	1	39623434	39639643	-	protein_coding	HEYL
ENSG00000165061	247676602290985	381626277228668	279282201516663	508414572344111	335868941614803	510799949062053	272209922401158	255268878598798	271334219123713	178178674067716	278093000255969	403942697181863	ENSG00000165061	120771262509033	365375528972429	561392039948137	0.0343237927153172	0.387086869265611	8	40530589	40897833	-	protein_coding	ZMAT4
ENSG00000124664	0.793728513198551	3441372626608	356299750597608	213732561750096	116216831943418	183515454761278	172855155570733	149882894296981	0.633201824492434	-0.75828767884739	19161569666716	164331680003445	ENSG00000124664	120776934402484	205429588566094	470016444909839	0.0497052654659667	0.432780182189199	6	34537801	34556333	-	protein_coding	SPDEF
ENSG00000256443	0.611412042021532	-0.181986981114425	-0.012688113011364	156240583472889	135946312840413	225936126017562	-0.0200625094942185	-0.548957071639705	-0.398408052508426	0.121444082249456	0.117227819248214	0.585354612840124	ENSG00000256443	121516960346523	0.724454480234103	833411383150872	0.012904954071596	0.300427330786756	11	61539515	61542259	-	lncRNA	AP003559.1
ENSG00000101463	313877444247288	408499403807045	333329424885346	380209691045309	19662670547147	323613257757343	23683219292782	171166705817803	2495519815527	219036273348335	215268392594729	209342764129898	ENSG00000101463	121684279681469	291564988866403	164267096349044	0.00141272960700188	0.157683847093854	20	24469628	24666616	+	protein_coding	SYNDIG1
ENSG00000176842	355655942698182	356026209266693	354086131834244	500379528309633	421771111843446	506527921752109	345087733125894	328359639178208	211767138302648	0.723047809239907	327926873885587	392142954037764	ENSG00000176842	121792090486553	383217156251591	650182584839316	0.0245002244592808	0.355639236754553	16	54930864	54934485	+	protein_coding	IRX5
ENSG00000146147	0.705448328789459	197650014159544	0.227989043298847	162009808227666	0.999580004004005	144058415453846	0.0258468059830819	-0.409985807817584	-166656563676533	0.504779942499661	0.229403650533826	0.814492805004569	ENSG00000146147	122133758315265	0.806927491134271	864268851885932	0.011665039423004	0.293036356280411	6	53929981	54266280	+	protein_coding	MLIP
ENSG00000245526	525881679891991	475537709643705	264846449097436	472688847164521	470705504385116	400903326682803	223786422084315	306272085401625	251164494146223	413551784794155	387562209128045	322069526983157	ENSG00000245526	122148922111169	40639178709614	851297205439394	0.012205839938711	0.296817706607994	5	88507545	88691057	-	lncRNA	LINC00461
ENSG00000196090	673064388690669	508718745705335	680458345525472	760107665265399	66978926432656	78353492775187	535546544549722	512070909149133	409425696434948	516928557224577	638412111649639	690790205005589	ENSG00000196090	122840671266515	65323789334091	6158205838017	0.0278474939893025	0.368328358287776	20	42072751	43189970	-	protein_coding	PTPRT
ENSG00000183873	306086306191411	280513900817757	29854286348076	421866007042559	283942704113385	402263046782058	172855155570733	122793522046238	204197272682667	215862048661404	253388718782813	299893637603791	ENSG00000183873	12303822784193	295940426006944	120897778668308	0.00418260689145083	0.232012982970825	3	38548056	38649687	-	protein_coding	SCN5A
ENSG00000286169	368040990230873	334429557047963	482806095566519	345901488479714	30199557881181	311949383114427	284883370085643	172680906378215	110645401015127	238580919007069	294326509155	305765270542021	ENSG00000286169	123188275973553	323697933940847	969535430364839	0.00836796801128595	0.274225231623962	5	271669	438291	+	protein_coding	AHRR
ENSG00000121904	515014007185069	475688670714307	464993401717885	614003703910091	550113125074779	61964268466877	412432327332635	435895958611618	332834089351066	420450152624539	432185269943985	498051205065141	ENSG00000121904	123255424191302	504015087727175	146317685971576	0.00217423677197451	0.194019117773027	1	33513998	34165842	-	protein_coding	CSMD2
ENSG00000101222	39799397997806	415077748536902	368239834227783	19699178570381	187540260526203	183515454761278	20727193119389	214268025081556	157393599914638	0.860928942579803	25118723634223	247481708304837	ENSG00000101222	123332571822065	27777917455915	66364458421196	0.0232941017543858	0.352778611536284	20	3777503	3781448	-	protein_coding	SPEF1
ENSG00000118307	336813897562417	326588545012207	316017232015568	243124345731337	238388488022762	212462597075718	175605127107767	18144681102034	108506114791391	110251778699119	206468892522042	18043806814097	ENSG00000118307	123453725115822	238696620857799	189900040985739	0.000801963657646104	0.130662974454381	12	25108288	25195162	-	protein_coding	CASC1
ENSG00000125816	249003903242283	104901017591954	0.774901862034987	-0.0968268860372854	163345957968632	159418164130104	0.958139930206275	0.839460988714229	-0.814663707037911	-102364374322423	0.883408879852188	-0.886001721930568	ENSG00000125816	123613333474758	0.983039546684411	586189919239084	0.0311156273987616	0.373940334074476	20	21395364	21397526	-	protein_coding	NKX2-4
ENSG00000106714	320868427936832	419376692679308	437757939309915	375136404165107	257646658000809	303614281146796	285520526411697	29892787226236	238606987779427	14902921154798	243596447198476	186408742477046	ENSG00000106714	124414982789286	317369622144202	125838451329523	0.00365897865855159	0.226892222103728	9	39072766	39288315	-	protein_coding	CNTNAP3
ENSG00000272701	203569167653988	213349764794445	128149260918355	0.970364771892298	-11550375963273	0.519666939081669	0.235742574304198	-0.409985807817584	-0.591575071045432	0.325806667948026	0.788930844774298	-0.257942557319207	ENSG00000272701	124775893180006	0.824971004635571	674031040707407	0.0224035972050578	0.346855098348934	7	130486041	130491033	-	lncRNA	MESTIT1
ENSG00000154864	473384413752248	572933551696018	498112250534413	536499799465054	411222877921441	502666357584248	423351132526247	39159366134056	28653875422051	369383489039284	390407278613311	402314965367209	ENSG00000154864	124862389416931	45837614428535	208892923312877	0.000547085707528839	0.106134627260595	18	10666482	11148762	-	protein_coding	PIEZO2
ENSG00000178568	481123068446643	519134211451037	450691309363844	646282268057112	472016962675816	576793284406083	45661950720644	467612808018289	365305265970249	105732851440208	445280333733027	44772147345702	ENSG00000178568	124887598755613	492491953597328	612524215589514	0.0281961042258303	0.369926838650725	2	211375716	212538841	-	protein_coding	ERBB4
ENSG00000204618	319659084629964	26051154723758	32077825968174	334388024207398	333756992949251	300360135903115	247145994541363	202511139133038	135904773794739	196422665884473	185917219871381	138254985093312	ENSG00000204618	125432767878142	264662433815988	298182525517163	0.000115021354702405	0.0468596999057596	6	30070265	30075887	-	protein_coding	RNF39
ENSG00000154529	264640259479645	308059717030885	281758468350078	243124345731337	183979672677983	243232976139403	199406510199841	232288245445188	108506114791391	0.751698415002531	0.579105488339193	0.0808700779184657	ENSG00000154529	125525211611591	210265157241597	105605674318509	0.00645307856265812	0.268718261450024	9	41890313	42129510	-	protein_coding	CNTNAP3B
ENSG00000182329	344852509665571	245696149012315	303905677313176	128767041933663	170116505991158	111466235033995	189858831847313	102239620545263	0.477720530340012	120966107674828	128060369765389	0.930747759357352	ENSG00000182329	125649682786204	195029869720847	884523686871683	0.0109267971513311	0.291428946608988	2	202073254	202205188	+	protein_coding	KIAA2012
ENSG00000273136	219005587080372	28790889111888	265534925731972	265474021049027	151805343919752	22221321253167	11150420500461	153368737644663	134111232460474	0.538056638336903	0.928424675114291	140282247522557	ENSG00000273136	125931290092352	192870564005739	227715424440117	0.000379613330598132	0.0894679428704337	1	120723948	120842110	+	protein_coding	NBPF26
ENSG00000102290	52885564410288	44297337900077	549444186728208	473507130188687	421308012702569	454394179542063	385225382741754	346610777069622	312324753122559	378674670567786	402299101107084	30318511193883	ENSG00000102290	126979281967885	436186317519463	24386851563271	0.000284254266486973	0.0830552963117859	X	91779260	92623230	+	protein_coding	PCDH11X
ENSG00000169604	722270616798721	883546650707925	784897947917682	602927884263085	545872607837599	574760731377569	679146932428493	674638212079156	608497969170936	444716023131572	58382876342689	557908632322535	ENSG00000169604	127668057313055	687926375960796	479985499682968	0.0476763178498691	0.429244903691418	2	69013177	69249327	+	protein_coding	ANTXR1
ENSG00000145242	550831637651407	545861783364863	506365702552948	74721441976418	60640631789658	715658560428462	521761664094256	456677738965527	351988204903288	488400758729561	51157969980151	62087544004008	ENSG00000145242	1278153504185	590815581073155	676019661331493	0.0222931505012564	0.346319523897497	4	65319562	65670495	-	protein_coding	EPHA5
ENSG00000122735	329817897390134	203739367108545	296340647019009	193624528942232	0.144016921547389	142428523369515	145416604160602	0.723469486778389	0.925710133203243	0.287184645197342	128060369765389	123205641788278	ENSG00000122735	128078852913116	179804748067233	81080889271115	0.0139115642075008	0.305853167029477	9	34457413	34520988	+	protein_coding	DNAI1
ENSG00000185053	127983221133926	-0.0494297162709722	0.824612658280112	203499316523918	0.256312022063451	23134633555441	0.727545314002846	-0.34521778799441	-218491440461888	-0.340353350480842	0.63449141963494	0.620402245187815	ENSG00000185053	128264837437188	0.874755718269393	571960011972906	0.0329026579640024	0.378659402670468	8	14084844	15238431	-	protein_coding	SGCZ
ENSG00000280119	0.457759685902522	-0.490399660402388	0.670026339432236	151757032128915	139260655260881	142428523369515	-0.331214094607064	-0.548957071639705	-0.591575071045432	-0.0166899460169522	-0.505106174779613	0.312822821456721	ENSG00000280119	128313359966202	0.497893475451837	135015663478603	0.00287326975466731	0.214783504229626	2	242001208	242006013	+	TEC	AC093642.2
ENSG00000145491	237312390090277	172826222447182	190711813246454	0.118641698717332	-0.479177288300092	0.250579124794531	0.0258468059830819	0.223213770967376	-0.459967428669419	-0.169464030486074	0.764311920541617	-0.078612870373986	ENSG00000145491	128740195593645	0.859624270362364	719166556056545	0.0190598311849653	0.327246544666208	5	10441523	10472029	+	protein_coding	ROPN1L
ENSG00000172349	163084410865888	116270631555295	0.749389020307028	0.94801092272249	-0.0650622893529884	0.822967711964715	-0.116510957478037	0.041379858134946	-0.897412641536324	-0.841432292039283	0.229403650533826	-0.391214045594497	ENSG00000172349	128869523204029	0.478572194126306	169016258924514	0.00126366630290883	0.147090757658588	15	81159574	81314058	+	protein_coding	IL16
ENSG00000166682	0.510816344640801	371116723789203	307030214878649	0.306072005015566	0.634312271832954	1231676918424	107192669135772	124906514933034	0.949580792219748	0.164698194217831	101444965916754	106401627314126	ENSG00000166682	129488791499405	172799051876186	472209867864131	0.0492501578790599	0.43198338677989	11	113687546	113706373	-	protein_coding	TMPRSS5
ENSG00000131849	379446370672054	36891971718114	358118836213113	299171726724199	281518576153483	29362300408332	241219554795808	184254285182688	228649633323719	250839998768127	139727897985957	160882809186304	ENSG00000131849	129867232392167	285167625777563	238969862238044	0.00030879552548595	0.0830552963117859	19	58432813	58440153	-	protein_coding	ZNF132
ENSG00000184845	568462427711711	606957514719125	695410514720037	403467267711605	379033893780986	454394179542063	514276519093062	437346453642523	261228161710586	314865606121528	485084011007306	435248008788555	ENSG00000184845	130172672858039	511731358144595	511284382987827	0.041917128558957	0.411991270806251	5	175440035	175444182	-	protein_coding	DRD1
ENSG00000258754	116866555015951	136630288708003	179935894668994	101405947172337	0.71513927074204	0.637465644031761	-0.219872167814697	-0.874929168154127	-152826249791721	-0.53423921443187	0.883408879852188	0.474793963635376	ENSG00000258754	130459298549119	0.682057387275761	104670042429814	0.00663343432037679	0.268718261450024	15	93718541	94070898	-	lncRNA	LINC01579
ENSG00000175497	46769475592488	521019862387324	524574314091412	612703713475004	460116068540617	62208141986947	401759626309287	365605550070751	373087546367275	342255051306701	450016481004151	506721439602812	ENSG00000175497	130822553699972	497832028682728	133294548658535	0.00302221048823663	0.215842192797625	2	114442298	115845780	+	protein_coding	DPP10
ENSG00000188338	406222041108343	526108407237551	434388229861019	343911753890737	268746502855005	217420264908568	25283855816253	260279361946237	312324753122559	120966107674828	307422232282417	302532797206966	ENSG00000188338	130857921129392	350961285219573	715289862752412	0.0193702682807569	0.3291531719533	3	50205245	50221486	+	protein_coding	SLC38A3
ENSG00000114861	616242580446355	677729151307787	65632972783807	732595061745754	561345913110922	722493238549914	519644461675926	498560790116751	497001603995395	420190841267549	545366734322012	653862504001846	ENSG00000114861	131802571076157	621237324342763	119191836050661	0.00440367477674808	0.234517268502898	3	70952816	71583993	-	protein_coding	FOXP1
ENSG00000154146	113526420885139	-0.380105706602292	-0.0570150188089591	154761494493312	283340480050531	203085446153492	0.0258468059830819	0.723469486778389	-0.282649868346346	0.570583058701735	0.461515206385553	0.1303401194981	ENSG00000154146	131837658566496	10898466015595	71222456436291	0.0195338368736267	0.329528710056848	11	124739941	124747210	+	protein_coding	NRGN
ENSG00000134533	420388058402128	551590858868877	531694415461441	388680058289556	217115909050166	386852538137987	371185758453672	370275143833345	222914012801925	108010007537796	37017777801255	324896592475806	ENSG00000134533	132035836650139	401092322089226	572546422010279	0.0328625807452389	0.378465452879444	12	15107782	15348675	-	protein_coding	RERG
ENSG00000280234	369767447756664	307576682658174	335460165345426	498058145482259	406931542164765	478000468460406	282306226758386	214268025081556	132295113051035	344903435220832	300760938917307	335681433077465	ENSG00000280234	132177120706008	365058463427784	102782801423535	0.00703199863420753	0.268718261450024	15	25255578	25257027	+	TEC	AC124303.2
ENSG00000140807	69464119246424	813611885861047	775034236267383	616205363189096	529636866201346	586773675463598	598253362121438	573368558708553	509834766259441	414634779546646	636173044229984	599338153714805	ENSG00000140807	132909655905133	652318109215658	728460058030461	0.0184925923686056	0.327246544666208	16	50548395	50649249	+	protein_coding	NKD1
ENSG00000165164	420990949591099	421149139323827	403629225014579	296969434768368	208253871032272	244045692342607	271511034126691	202511139133038	160432904193488	0.570583058701735	298114713025969	240618180423594	ENSG00000165164	133319533967474	304998988138337	808880488524281	0.0140234527434863	0.305853167029477	X	35919733	36385317	+	protein_coding	CFAP47
ENSG00000091181	276580063444024	141300940151113	219861765537025	10564696065217	0.791677171098657	125028882610408	11150420500461	0.384673717413438	-0.524271056758389	-0.281112432489906	-0.091603041093315	120921615050405	ENSG00000091181	133715787341002	125066332715122	963028225067031	0.00853706343619118	0.27548512030925	3	3066325	3126613	-	protein_coding	IL5RA
ENSG00000188158	673935396893026	692123245452392	687484283982397	679886775871392	567115528189304	672365872422046	509510904665948	4699342362908	429858638540081	582468590127858	564196286652355	581483164258269	ENSG00000188158	133868867002956	61568225519116	21735556700312	0.000466518359725757	0.100575219741961	X	17375419	17735994	+	protein_coding	NHS
ENSG00000204961	0.611412042021532	0.766817819051004	0.614583774258502	0.562998591029985	0.68869691075433	-0.279677597653471	-240344947965439	-107046977469449	-0.985198172033778	0.164698194217831	-0.390100896065715	-0.79083943551002	ENSG00000204961	13411554223812	0.0422396174173468	123139063226176	0.00393494755855966	0.230861632981064	5	140847462	141012344	+	protein_coding	PCDHA9
ENSG00000173947	598570951055611	562077343187052	537856860105479	386011291509442	302524889275104	362643027307125	391764006194951	341092729010665	384980828053099	234878090287881	387562209128045	386409625068971	ENSG00000173947	134874969951326	445829078109419	766022332031566	0.0162345394254438	0.316847855703091	1	111346599	111353013	+	protein_coding	PIFO
ENSG00000140527	229964704786066	252232736295179	234206527581457	-0.0510817162533147	-0.975158820166409	0.135150284811057	0.384117376435746	0.345970986255454	0.477720530340012	-134906134623927	0.550594198879342	0.585354612840124	ENSG00000140527	136496037349046	109987767832893	509430720931871	0.042234294755677	0.412692214147998	15	89690810	89743638	+	protein_coding	WDR93
ENSG00000077327	566354557002984	536570469015968	576496769641993	401867338995984	273991777684231	376230867425981	446150798274355	377007820843654	264919264544327	0.164698194217831	370824578923761	388586410982799	ENSG00000077327	137014650183512	440237034338096	469699489814905	0.0497714434021455	0.432780182189199	10	22345444	22454224	+	protein_coding	SPAG6
ENSG00000286885	0.510816344640801	-104211739483999	0.11266351759961	0.830730889221968	0.840535814001085	0.84762314899947	0.155410448369897	-129673196302749	-107867337817967	-17699335142301	-0.566240039753572	-109751832766716	ENSG00000286885	137254687796373	-0.0199433803156711	11283824277346	0.0052362678944048	0.246742327281762	6	17586898	17600191	-	lncRNA	AL138824.1
ENSG00000155052	462224246976311	403361002498389	453890949865403	539732478544046	337950419175896	519463554510388	394178981038433	316075263565409	144552530366332	260577578487842	384659902762962	354642586362669	ENSG00000155052	137912267541743	414748635504505	105936818598238	0.00641637638726751	0.268718261450024	2	124025286	124915287	+	protein_coding	CNTNAP5
ENSG00000197748	535987738803613	528325263617084	500017635942792	331796599385755	220886359336802	282267487183916	346760793172408	298298638803712	291472803811326	227174515674357	33839783952763	329307737051841	ENSG00000197748	138008918622232	394923228193216	727810139649671	0.018534792988824	0.327246544666208	10	104129887	104232364	-	protein_coding	CFAP43
ENSG00000206077	420990949591099	38104591783581	387754828207998	48660262741517	377156423643049	491736035296803	28678645882767	242853117900224	23947902887902	339557139880337	320803259688755	30318511193883	ENSG00000206077	13968019482658	379185973255529	267032040151886	0.000190733971117621	0.0647541831944325	5	710354	784729	-	protein_coding	ZDHHC11B
ENSG00000164853	238738064946453	26051154723758	270264405523984	360188324508804	307713850874868	395048286125847	155154258449959	274344347372232	0.690987394316613	-134906134623927	279922289231917	103832926139078	ENSG00000164853	139729227465022	26353693482329	590973165534218	0.0306065787605223	0.371906967219743	7	1232871	1237326	+	protein_coding	UNCX
ENSG00000082482	284024060102617	309975842497437	371571462397314	119579511645496	0.933552853193669	0.797883580351871	121750917405859	0.459097082588567	0.14706006877963	0.663981016087897	212394450407397	136198829260276	ENSG00000082482	140853999304864	200637981186581	640076823770136	0.0254328425667097	0.358870028740393	1	215005774	215237093	+	protein_coding	KCNK2
ENSG00000110900	424360545784255	598836918642443	453890949865403	504650378636991	410474799342165	514701009576892	35326550988546	342492153286381	312324753122559	38543553407886	350779041720066	390019566401737	ENSG00000110900	141885320073557	445509859978958	221757910290642	0.000426577113424218	0.0958033322031789	12	30926427	30996602	+	protein_coding	TSPAN11
ENSG00000149201	337530963329516	329110997064429	359557768633363	-0.0510817162533147	0.518977120785976	133990854885025	216792712300034	126989006793028	135904773794739	-0.22420845926323	103517765375778	0.752652484368737	ENSG00000149201	142536823994174	209696470567846	502832542106707	0.043386636537886	0.414823340101401	11	86374735	86423109	+	protein_coding	CCDC81
ENSG00000165646	0.315897160987333	213349764794445	138452561391658	394439621651473	219013451324264	364060866130604	143727790998577	1550805753873	186500717993236	-0.466673700181324	0.950416571547027	175792096891145	ENSG00000165646	142939303260282	222255256705007	596750505176112	0.0299372852141529	0.371252150416286	10	117241092	117279430	+	protein_coding	SLC18A2
ENSG00000228400	218189992938598	138204033570182	257774706678236	329600943431105	154778192578785	376230867425981	208361358598578	0.89413728479926	-0.814663707037911	-0.53423921443187	187075064216105	193540539685697	ENSG00000228400	143086710444598	217789285209029	600794206171992	0.0294791035417834	0.371252150416286	2	124011983	124025173	-	lncRNA	AC079154.1
ENSG00000137819	252269694192772	0.47557139117824	221734822491658	-0.192913062486594	0.933552853193669	0.0945262686626652	-0.977431197162755	-0.111815823843982	0.510186234311713	-0.22420845926323	-0.091603041093315	0.435973874031937	ENSG00000137819	143723260839295	0.856459876710253	821574849427134	0.01342105316303	0.304148050782476	15	69298911	69407780	+	protein_coding	PAQR5
ENSG00000279875	0.955568717517984	-0.0494297162709722	0.368682230004379	0.94801092272249	0.999580004004005	111466235033995	0.196135570664525	-107046977469449	-218491440461888	-102364374322423	-0.137258172373593	-0.391214045594497	ENSG00000279875	14404664399902	0.257618984126974	136460555160494	0.00277080952216053	0.211146218417831	12	48189348	48191207	+	TEC	AC074029.4
ENSG00000111404	0.659196222062179	195561743006609	177427871205302	0.992377537381805	-0.975158820166409	166525374158223	0.0703401425941881	-0.786275737492383	-199069496110579	-263676153265402	103517765375778	0.512596793575064	ENSG00000111404	145460078594902	0.745571093350507	499355224651119	0.0440089577277698	0.415509834954656	12	18080868	18320107	-	protein_coding	RERGL
ENSG00000215246	170101125864171	235698719842294	272244807030876	140719498018813	-0.110776678955938	132242444945385	0.0258468059830819	-129673196302749	0.573004792664829	-14761811628387	119108052693134	113844214449914	ENSG00000215246	148164595447349	126665857192441	694096727942853	0.0208782070724954	0.335533789401761	5	987179	997308	-	lncRNA	AC116351.1
ENSG00000162543	55357757392746	549977062773951	567974355429573	452837945302557	266729293255524	373283252381663	370481878978888	284408131810806	324880491852606	192702781555272	416141345311274	392843861259979	ENSG00000162543	148249802625511	439437699945077	868186812433129	0.0115540467371823	0.293036356280411	1	20186095	20196050	+	protein_coding	UBXN10
ENSG00000006534	343829049594659	416221527573013	403100812387202	256210936522424	0.144016921547389	100933351252538	211581133960981	142647879616221	274096243344489	0.363421650963016	14599449078559	0.87379096958739	ENSG00000006534	148272867455647	262023992579676	527857367730409	0.0392035862603549	0.40485528624762	11	68008577	68029282	+	protein_coding	ALDH3B1
ENSG00000168453	0.430481245125935	176473464826928	0.586042471417268	20455592881866	0.68869691075433	247251533624417	-0.274469277337888	-0.702756099818593	-0.398408052508426	0.570583058701735	0.607064225073115	0.355052051712862	ENSG00000168453	148357046925311	100364479530203	12566802992012	0.00367572082936821	0.226892222103728	8	22114418	22133384	-	protein_coding	HR
ENSG00000135205	506511747385406	446525734420035	447807934914985	292461355422242	188707859372981	25646258408583	270808743723021	241924013358795	27613360428294	230111770863575	248198674786155	231284868777171	ENSG00000135205	148669198685538	342978507800721	100104753626524	0.0076309793747321	0.273122146095827	7	77122433	77329533	+	protein_coding	CCDC146
ENSG00000173208	268153641575053	223230568715806	311093708240885	355087875192655	225464939507702	344039330366194	194711639143042	0.597330577449799	-0.814663707037911	0.400080778072138	179984370747077	264616082970533	ENSG00000173208	149026981721773	241804452788194	846840573300669	0.0123676929416557	0.297228551449875	12	39550032	39619803	-	protein_coding	ABCD2
ENSG00000135905	430497422200619	479117879335566	379889946638471	584270878503064	417071834840738	522200259771142	319867934841728	22618191786645	210709744576082	340010309992365	358010252432413	439863665701449	ENSG00000135905	149759694868979	429782850525507	118496773592043	0.00448889970036615	0.236925978730548	2	224765089	225042445	-	protein_coding	DOCK10
ENSG00000136546	337172875951401	353584887155125	341264071899479	44289837150643	195521707565054	44584831139126	279018677986819	203730890032714	0.876750223124978	0.962468228712564	246680853096237	30318511193883	ENSG00000136546	150006493310903	317732321085399	101435275466277	0.00732665974791212	0.272900391225393	2	166403572	166611482	-	protein_coding	SCN7A
ENSG00000121207	309601076826176	320967061726867	251099497084208	323269149859164	20413341573482	199819214309148	158259367560775	0.629914220798411	116879267434801	140267671729027	0.713776724325704	186408742477046	ENSG00000121207	150193725331725	221706774058336	230584480763892	0.000360000015486129	0.0875606007815219	4	154626944	154753120	+	protein_coding	LRAT
ENSG00000173706	662706856262377	688786341449802	663601500698482	50764379048403	383924216278078	500627689129391	481690167482739	446660723291923	483235778216664	435446774866855	418014689899935	448198661420551	ENSG00000173706	150878457148312	548308725803258	119220949721592	0.00440014632725312	0.234517268502898	3	124965709	125055997	-	protein_coding	HEG1
ENSG00000277149	0.430481245125935	0.946900177407159	0.670026339432236	249430825097806	248722756015723	204157961619372	0.581480262981617	0.422365250478973	0.477720530340012	-0.0166899460169522	0.0372851607955876	0.0296432905490301	ENSG00000277149	152155190156477	119745802284527	150483779138917	0.00195478799043555	0.186287866035893	7	72558743	72828200	-	protein_coding	TYW1B
ENSG00000268912	244303921540623	234900208975281	259932862516788	239864621249886	127311203813049	190729489114663	121750917405859	0.692953556453331	0.603417253981099	105732851440208	0.192972304494591	0.355052051712862	ENSG00000268912	152544754014075	166532827581033	31060533182264	9.52113e+09	0.0397836642500332	19	58428631	58431148	-	lncRNA	AC012313.5
ENSG00000164185	409516563573183	303653057365381	386275277558571	11178350710376	0.1824280442801	157953719954861	238603180411147	129041865674715	0.541937396168066	-112417555814784	181190619504097	160882809186304	ENSG00000164185	153508747711025	237838372633723	477443384243686	0.0481841768138548	0.430665774283892	5	122129545	122153569	+	protein_coding	ZNF474
ENSG00000179869	126446615298297	303653057365381	172277107612878	202434908599944	140889703998784	295337010789906	0.113502239197033	0.306201300353211	0.773544924774162	0.60239229123417	0.813136697460429	142281417336913	ENSG00000179869	154104893456868	167821745467719	171988611832622	0.00118617762020089	0.142131988961719	7	48171457	48647497	+	protein_coding	ABCA13
ENSG00000174844	349534939875665	218822995297985	296894360640305	109766855318506	0.634312271832954	107344893237944	142018974263681	111737814847915	0.719034783983907	-0.116721209353516	0.333483069492916	0.752652484368737	ENSG00000174844	154121806350947	173409825997271	939530309601163	0.00918193400864089	0.279243724990228	3	57293698	57544344	-	protein_coding	DNAH12
ENSG00000243978	333909453549569	34033220217364	3728828655196	437763978036687	307713850874868	450572326801975	240352691418545	136973095096703	0.690987394316613	248299327556886	273098370601561	295842106367201	ENSG00000243978	155363057542277	326598221045185	155919146591626	0.00171631698360334	0.17218977357552	X	110358815	110456334	+	protein_coding	RTL9
ENSG00000008226	392724494167813	425700785448421	340857162025647	250965292676863	0.0222376964710082	194205592539752	234134270057092	187008167337667	157393599914638	101067788949373	177541188347384	0.930747759357352	ENSG00000008226	156046206690348	263720493187659	769501126183267	0.0160422741870477	0.316847855703091	3	38039204	38124025	+	protein_coding	DLEC1
ENSG00000259705	0.705448328789459	161296316684236	174875474998476	0.830730889221968	-0.0207520629183271	0.871864298591098	0.452948924632561	-107046977469449	-107867337817967	-0.281112432489906	-0.566240039753572	-0.538061453661028	ENSG00000259705	156273922648538	0.519750438969766	178315416027333	0.00103157013589285	0.133416404242141	15	48645950	48652016	+	lncRNA	AC084757.3
ENSG00000123243	731765632374673	838569757802102	783160888745617	600105621245761	475244380856895	599182198820804	634479202330366	579961624758137	60152953736491	18496228239309	529406316955791	560228188313078	ENSG00000123243	158150519654131	660682794387573	557138467609892	0.0349011677333185	0.391161918419641	10	7559269	7666998	-	protein_coding	ITIH5
ENSG00000136541	-0.135477528399079	0.813989226447935	0.0720778716793683	186644652765118	0.104555080849271	173298835933578	0.113502239197033	-0.477798741293797	-152826249791721	-402412290202213	-0.918100388423848	0.512596793575064	ENSG00000136541	158563556481003	0.410350352175082	549839896484611	0.0359188895691697	0.394526974085389	2	157318624	157327713	-	protein_coding	ERMN
ENSG00000215217	527040175429624	504949715360826	484321467036063	345108884633418	277175799361413	342818478665642	342541191874948	300178165318214	182685167166498	169593476433165	323067405035832	30383449049979	ENSG00000215217	158750134400152	384292066628329	115261381743906	0.00491178266997165	0.241615362500611	5	7830377	7851151	-	protein_coding	C5orf49
ENSG00000254768	190305800342611	219715348285761	235057430214086	384809139590892	266729293255524	366509041467761	123715735195368	192363075964262	-0.591575071045432	0.504779942499661	220850024736189	153727411665406	ENSG00000254768	15931262682731	238447605712686	106024069175171	0.00637496197793186	0.268718261450024	11	22283729	22338245	-	lncRNA	AC104009.1
ENSG00000163827	264046286424828	279341798945622	228992947219366	0.502928034693399	-0.479177288300092	0.357452861045734	-0.0674809003855206	-0.111815823843982	144552530366332	0.43583142741349	-0.766914261997372	-0.323039949843068	ENSG00000163827	159475033680684	126889216443076	698776202368777	0.0205408649941724	0.334052177125688	3	46515384	46580099	-	protein_coding	LRRC2
ENSG00000091664	57103696299867	589890387956524	615632817089729	722411144177354	601502192368736	724217881449489	467824336307222	526383216044298	294473034063981	460269394972951	581375397314295	482017945195214	ENSG00000091664	160612075408564	592579010384274	143552670842998	0.00233030462275771	0.199866548065577	11	22338380	22379503	+	protein_coding	SLC17A6
ENSG00000157423	515951576775175	483899897543795	502164844200561	341894193081127	256923724020684	333098709950944	339074336663329	28371211292043	199686347217476	221114275640484	292116306862378	273678844164854	ENSG00000157423	161755886264734	37737705650131	134776180342622	0.00290882832609235	0.215464847281823	16	70802083	71230722	-	protein_coding	HYDIN
ENSG00000272674	415888151269118	468575587843789	456290730485117	2811538581309	298778274125657	25646258408583	117739135455648	107066869527065	221935508605131	314325990642964	265935587456797	224709384022447	ENSG00000272674	161876350308088	328676665136757	117934264991658	0.00455927989296273	0.236925978730548	5	141181398	141186399	+	protein_coding	PCDHB16
ENSG00000124785	465354541319163	483614546850145	421467571197021	664321867988419	594901778937127	650521626162292	44656780611548	44184577954806	278806088127275	404002514779819	434278892298237	42073126054408	ENSG00000124785	162437939550461	516492540456171	137883994821475	0.00268668737315139	0.20867538976645	6	5997998	6007605	-	protein_coding	NRN1
ENSG00000169031	-0.0180865448939174	247174532667349	248030621736849	0.902236511729023	0.955899350336419	10942028041366	-0.0674809003855206	0.179858403402234	-107867337817967	-0.0658387754842158	0.333483069492916	0.396080259052205	ENSG00000169031	16247471908827	101169628013821	131808774616329	0.00312476706812081	0.217730793890827	2	227164623	227314792	+	protein_coding	COL4A3
ENSG00000171595	235872485948322	0.837008879270201	133392870513178	0.270483502702001	-0.420431159665881	-0.864220956092894	-127850691928832	-156520154043629	-140206560829744	0.363421650963016	0.192972304494591	-0.886001721930568	ENSG00000171595	162614495375324	0.428646863637166	753134936073825	0.016970747239114	0.323501945533947	17	74274233	74314884	+	protein_coding	DNAI2
ENSG00000140067	229964704786066	340717256179919	301784413000539	-0.0510817162533147	0.933552853193669	115473105145735	194711639143042	0.78263062665964	0.633201824492434	0.0308395277124987	-0.137258172373593	-121617068170531	ENSG00000140067	163353079187069	167465306771082	646513757027382	0.0248340703088625	0.356544487539058	14	93918893	93929608	+	protein_coding	FAM181A
ENSG00000152760	4520810004414	353936186966061	392674741622319	239038050497247	0.741105693437003	181028324531621	239480587869975	175662448138088	108506114791391	-16155937208915	193833522855959	217819831761745	ENSG00000152760	164897139161568	273277467808532	58798363320075	0.0309598442570595	0.373723291998535	1	66752458	66779047	+	protein_coding	TCTEX1D1
ENSG00000035664	237312390090277	418257752674301	296894360640305	198096963345083	185176325870926	159418164130104	176960702623956	0.692953556453331	0.303435952476473	0.538056638336903	189363243270899	103832926139078	ENSG00000035664	165507444529195	220460241224151	116978202293992	0.00466069975531131	0.237736718148906	15	63907035	64072033	-	protein_coding	DAPK2
ENSG00000120328	320466438822743	365073786671895	316500467622804	398613248131752	364662349748224	359764849937557	0.699491463069688	102239620545263	0.18777157576842	312147115968324	203412274461112	238595666207452	ENSG00000120328	165757233114316	297110076850011	137111282162632	0.00272550191694521	0.209503675653486	5	141208696	141212571	+	protein_coding	PCDHB12
ENSG00000164690	846845753198809	874926547882361	882684755868383	587565118908623	418261082061313	650908535532066	699739808284337	634164442056964	538653371695863	366776293408115	688930670626184	588856431248671	ENSG00000164690	167339853554539	726669744172119	522529456381647	0.0400525629570855	0.406025243978174	7	155799979	155812463	-	protein_coding	SHH
ENSG00000226321	302939032241322	22666217186185	286587028407583	178050279141866	-0.420431159665881	166525374158223	104987598979516	0.946816862061812	-0.814663707037911	-213920080939311	136489479493639	0.549434318785999	ENSG00000226321	168367079216894	160676093438369	722408843466299	0.0188899213498823	0.327246544666208	2	240906329	240993311	+	protein_coding	CROCC2
ENSG00000170044	249663002365555	-0.0494297162709722	243301323843485	342704606326897	273346453109524	267894962154251	0.860172194429635	-0.166722558393984	0.340017971553754	214788261858514	0.52150807523647	0.620402245187815	ENSG00000170044	168500731211189	197714018625803	106862816072678	0.00622716786210458	0.268718261450024	3	102099243	102479841	+	protein_coding	ZPLD1
ENSG00000184454	349205474044589	420043914608462	533098720342036	306625313435635	0.766613009191067	247251533624417	227635696579443	169636444033906	298571220057292	-0.402131412715027	25118723634223	209342764129898	ENSG00000184454	168978374105729	322652525079946	627928252134489	0.0266099306879865	0.361664245614202	1	24556086	24609328	+	protein_coding	NCMAP
ENSG00000196739	563096415558423	666438973976058	537335861453619	515904029444909	394076762383476	481011092057125	360627251571007	373680753308571	473270052022858	30655146007308	367561180466439	34764159600609	ENSG00000196739	16904230037378	489097850231568	169521970214351	0.00126232817029188	0.147090757658588	9	114155536	114312511	+	protein_coding	COL27A1
ENSG00000151023	55619368033284	545490235511502	544364607232185	250200098975144	0.71513927074204	225014365485072	360627251571007	259456272650263	216940890511739	18363083840494	359064338701336	28370341850983	ENSG00000151023	1696818408309	400217360748092	529668970836454	0.0389197916352676	0.40356597584667	10	24981978	25062279	-	protein_coding	ENKUR
ENSG00000170075	0.993343044410918	392500259551225	400159432244055	381141386370701	379963545370913	252695851134983	230456717542725	287838731472427	155849594879993	0.807347201044313	0.972078259125843	0.930747759357352	ENSG00000170075	16988212907477	287156712827317	105505891586198	0.00649799337463502	0.268718261450024	1	202122916	202133592	+	protein_coding	GPR37L1
ENSG00000183454	70611855439176	80437553068732	79659133683728	62819574218782	489948159123631	631830311414758	572341217399659	570434377945552	452000284975436	415441723604564	574070424029665	584014000342695	ENSG00000183454	1704173863446	650709848523976	119347438043662	0.00438485466610131	0.234517268502898	16	9753403	10182754	-	protein_coding	GRIN2A
ENSG00000163885	402850523618353	261180473473981	287769333194256	0.648660082526143	0.48864276422692	0.322700591298228	153576277191187	0.089031623721722	0.510186234311713	0.779791107571866	111523399539001	0.435973874031937	ENSG00000163885	171134401624576	189938277811966	740602547897203	0.0177245196504849	0.323533325860786	3	126394908	126436556	+	protein_coding	CFAP100
ENSG00000081052	158209537427218	302655248059414	3217118972628	243927897275074	116216831943418	200916195120683	0.196135570664525	0.306201300353211	0.826070244968115	0.287184645197342	122755907671944	118600845888354	ENSG00000081052	171990521888042	181344493900236	205506584854376	0.000585091663124961	0.109803993652291	2	227002713	227164453	-	protein_coding	COL4A4
ENSG00000004838	488718704098423	465370085453041	43671333510758	244726997980359	148769944911248	212462597075718	274972103243608	219805668102764	128592814881791	0.538056638336903	263240173565583	235507717187332	ENSG00000004838	174410205865596	325626026675185	820699843862438	0.0134995950929092	0.304595514595869	3	50341109	50345732	-	protein_coding	ZMYND10
ENSG00000198734	805667798955177	823244948546798	787501809018327	715229762644621	47363969655211	55884920937651	632312205788261	600996702410987	494500028624064	-0.169464030486074	59101819995777	60619129500149	ENSG00000198734	175002485391558	678358862423406	502117353446597	0.043513771997196	0.414823340101401	1	169511950	169586588	-	protein_coding	F5
ENSG00000243710	341063786257329	283974131430793	261353903515913	-0.00674257223008639	0.0222376964710082	-0.279677597653471	0.64169217846255	0.265304160428212	0.410511559317333	-16155937208915	119108052693134	0.435973874031937	ENSG00000243710	177571329676797	154153305938675	643215505044398	0.025138778195734	0.358409037163326	1	43172148	43254358	+	protein_coding	CFAP57
ENSG00000153234	401019636740884	467780864602626	358118836213113	63936902257896	522340819963518	588198004110332	193513654572403	347510275948391	259724866184873	0.693816680494711	352254570703207	508300473583648	ENSG00000153234	178973798527252	465395570672983	693833952284317	0.020907236573004	0.33566928787554	2	156324436	156342348	-	protein_coding	NR4A2
ENSG00000237973	711518666780988	7403899116452	740506833164246	47120413912824	41196709750106	456639618899094	451881993499161	447559911785604	489208965948894	463188525746367	466882556920691	500060408524694	ENSG00000237973	179628887716725	587033169436389	103965999617831	0.00679970725538416	0.268718261450024	1	631073	632616	+	unprocessed_pseudogene	MTCO1P12
ENSG00000118523	481387204213126	682736380338975	526274890772425	340669973036659	330747341709722	348035797269529	335970956186488	454344872329644	417747153035635	0.287184645197342	173797040305438	211816033261516	ENSG00000118523	181174257290443	450473136684625	533959399582027	0.0382573405150635	0.401132610204793	6	131948175	131951372	-	protein_coding	CCN2
ENSG00000142609	400095405693117	203739367108545	292972980106814	0.562998591029985	0.60633132430384	0.579768267841391	113612596959585	-0.00789975053976867	0.0620194741273042	0.164698194217831	133176695728553	0.620402245187815	ENSG00000142609	18140076911311	17999060505548	839958871193345	0.0126675740802624	0.298943354752079	1	1921950	2003837	-	protein_coding	CFAP74
ENSG00000186493	250319104065313	319638088462804	340857162025647	313712659725397	163345957968632	28164433407392	-0.806777106645074	-0.548957071639705	0.477720530340012	175373326096793	168648722019208	181954061678804	ENSG00000186493	182655653067623	225368289139165	132683347020482	0.00305480829809064	0.215842192797625	5	2752130	2755397	+	protein_coding	C5orf38
ENSG00000185518	292086207087714	400594598337377	46378184470849	687267237286541	508452950063971	660258666092545	340818177762236	365605550070751	210709744576082	278278352299814	436137522248584	478392728893099	ENSG00000185518	185146331421127	498248161032629	79634134840935	0.0146453519626786	0.312789061004591	15	91099949	91301309	+	protein_coding	SV2B
ENSG00000105479	552533819190302	396212097629224	464129043312708	378957996455886	172738193761969	287158121820702	270103017905499	209679590279418	167762314701669	0.937745500712821	292672039926608	285921106739732	ENSG00000105479	186451268966484	356414075505873	110777478191658	0.00557704916753624	0.252176785818465	19	48296456	48321894	-	protein_coding	CCDC114
ENSG00000107611	425142083946562	574615413371387	501363381459199	377377950298287	259081748033611	377521832971833	297120686228828	28371211292043	245440040830067	196422665884473	259798507583767	285185658608499	ENSG00000107611	188846076593839	387567289682075	184357141174223	0.000912232721022758	0.130662974454381	10	16823965	17129811	-	protein_coding	CUBN
ENSG00000119138	285056813417719	616191849834025	345271267309725	32419088421426	180328980643966	265819262441428	295942621021594	267483188098252	112753428002562	0.60239229123417	207473541506289	290256761137779	ENSG00000119138	18963057741804	353056692510408	671164328893458	0.0226894434676792	0.347725801857605	9	70384596	70414624	-	protein_coding	KLF9
ENSG00000093072	651993352883535	658034575240534	71191342386639	687007395183717	660329260885305	663260174648659	477718866453762	46974220428607	495092548894134	473592756198034	493183165445182	490257190819566	ENSG00000093072	190278561798604	607922184137662	232561546331613	136688	7.42489e+08	22	17178789	17258235	-	protein_coding	ADA2
ENSG00000183439	124893466813233	154468861147586	144934086295238	232249253579254	208253871032272	248041985432633	-0.728467719966627	0.629914220798411	180084225915107	-340244284265926	-162340570152081	-225809624500747	ENSG00000183439	192411159679992	128099432050378	63508373211657	0.0259090447812778	0.358870028740393	4	164954445	164977668	-	protein_coding	TRIM61
ENSG00000064692	683802356152647	714553864332721	758980792697626	46852633118446	332903480111274	445447571249412	481035829138168	462248853180492	420500283279677	425290527908338	453150483354845	428582068645784	ENSG00000064692	193329958432133	573532896250202	101578676427721	0.00730038798308636	0.27286037287242	5	122311353	122464219	+	protein_coding	SNCAIP
ENSG00000072315	325994844087317	248637920311084	369915265296139	441479063720036	248722756015723	408098102183876	178303659446619	0.997640432915705	0.410511559317333	219036273348335	181190619504097	209342764129898	ENSG00000072315	193383235366365	292589534585042	223294892271555	0.000414351528568883	0.0951024297120918	X	111774314	112082776	-	protein_coding	TRPC5
ENSG00000182732	358776151647862	487002060487954	359557768633363	473016717531025	259081748033611	414702958774416	246314120289953	271335152919066	166325919052327	-0.466673700181324	23964582949519	25764795820612	ENSG00000182732	194414607094636	344733848397307	15175037140209	0.00190759248058128	0.182859570962074	14	71932428	72566530	+	protein_coding	RGS6
ENSG00000184486	400558261326262	488804285367871	323101121680383	528699784311793	439172435591027	596249245377266	261353529795485	268261852747019	197376865947549	123016693759875	340004857058991	408405004258846	ENSG00000184486	194594789949007	422127750759137	137661471334383	0.00270192116106535	0.20867538976645	6	98834573	98839458	+	protein_coding	POU3F2
ENSG00000160183	0.772159718062563	157238735037832	224499586270173	0.854962026823387	-125415239740663	0.550030551489774	-117101421707684	-293699020649127	-152826249791721	-213920080939311	0.117227819248214	0.435973874031937	ENSG00000160183	198024205093404	0.481945419856672	85267145604918	0.0121512253822768	0.296450963428892	21	42371836	42396091	-	protein_coding	TMPRSS3
ENSG00000153347	442903527426173	415765103536458	428072497665438	19919373908661	0.219842954127094	105239214313973	255211107120526	180022317075511	0.541937396168066	-29693911528353	16733241509765	150012073319815	ENSG00000153347	198450747922419	279205723655597	540397673965892	0.0372881636039946	0.398719103734053	5	95391365	95450454	+	protein_coding	FAM81B
ENSG00000170561	357224482353252	509794787729438	431591176195837	463542375376568	345596979306218	435909259981794	-0.977431197162755	0.563993985747815	255118644045349	285718091299004	301805986641487	297205298109242	ENSG00000170561	199143994435553	367731293215251	119718070428916	0.00434040252247824	0.234517268502898	5	2745844	2751677	-	protein_coding	IRX2
ENSG00000162992	-0.732941774061281	102915816879079	-0.532585412294847	388973563332445	262608234476507	356084453256177	-0.516210653557906	0.384673717413438	0.690987394316613	-0.75828767884739	0.860363056649313	172609524053012	ENSG00000162992	199460340384695	192220893002464	633665844968841	0.0260461824709464	0.358870028740393	2	181673087	181680876	-	protein_coding	NEUROD1
ENSG00000159263	42611309029949	579325943679207	496735687404905	505044363987602	347543642465994	656915675283269	357186890350162	293163460630404	158921255477711	274765517902427	390125283206209	412122970305817	ENSG00000159263	199895222889231	467605906300022	144373883289513	0.00228337095019947	0.197924537257716	21	36699114	36749917	+	protein_coding	SIM2
ENSG00000111834	481387204213126	387860737727069	402304546744158	139071444611257	0.360494099707479	190729489114663	180952641682248	0.422365250478973	0.996168933368759	0.751698415002531	216213790199089	192142105832706	ENSG00000111834	201397051874745	280183956837754	881034945188035	0.0110853982904636	0.292783874459312	6	116616478	116632985	+	protein_coding	RSPH4A
ENSG00000164440	615359047654713	562408583571773	587301640944008	39187623286974	161952866971618	35533697160261	31631716225538	231288304115225	128592814881791	-0.0166899460169522	429417332790599	390730840432307	ENSG00000164440	201509809974637	444381594949722	635767254870668	0.0258432387537181	0.358870028740393	6	139240060	139291998	-	protein_coding	TXLNB
ENSG00000175267	548695963302053	441833163542767	461327773212957	249430825097806	0.0639834178474385	194205592539752	308942172179045	200040256681286	152711109813168	0.0308395277124987	223561895205053	19492554826276	ENSG00000175267	203354417315438	339647676885663	702545340610367	0.0202665233745911	0.333615455367105	16	22092537	22156964	+	protein_coding	VWA3A
ENSG00000224116	0.856565099245355	125105463126701	0.799971359547474	427586831320428	338363135087284	338672705016421	0.274291218699437	0.78263062665964	0.662383907280831	0.807347201044313	0.491823460436741	193540539685697	ENSG00000224116	204213818628916	226590484686306	106772319489436	0.00626151451848638	0.268718261450024	7	41693883	41779388	+	lncRNA	INHBA-AS1
ENSG00000179388	161881048067296	285109341542763	292972980106814	253986116717756	154778192578785	328207986569914	-0.219872167814697	0.089031623721722	-0.591575071045432	142063064474818	0.928424675114291	0.930747759357352	ENSG00000179388	204576621256916	192276959109344	233716537984228	0.000341384227421413	0.0869644496581572	8	22687658	22693480	-	protein_coding	EGR3
ENSG00000215030	155708905247061	26051154723758	229875066420355	499018536888831	506410273111405	47574120798652	117739135455648	310968418607863	261973975833551	108010007537796	147519512595722	187863585141247	ENSG00000215030	206750632388554	345803057936078	103349398509635	0.00692507949131683	0.268718261450024	17	17383376	17384012	-	processed_pseudogene	RPL13P12
ENSG00000166596	469281912151404	395687646255978	374182455349804	175497680100652	-0.671295487915816	0.665471482029874	191087422497707	0.946816862061812	130455839861217	-236663662431501	179984370747077	150012073319815	ENSG00000166596	206755565317018	264714429268858	584971395908602	0.0313206759648798	0.374469358417962	17	9576626	9643447	+	protein_coding	CFAP52
ENSG00000130433	432177404295482	411826067524752	524460226396493	248657427298753	0.741105693437003	173298835933578	29415728739903	206139883302573	0.773544924774162	-0.0166899460169522	179984370747077	111405765416899	ENSG00000130433	210654716404492	314541070211233	830510145608123	0.0130680333304204	0.300446125680345	19	53992287	54012669	+	protein_coding	CACNG6
ENSG00000224842	238026988580533	27333404780176	186021587692656	164810150384412	-173705656486583	248041985432633	0.452948924632561	-117916973519042	-0.524271056758389	-29693911528353	-0.23314568888264	125454071405408	ENSG00000224842	213339596076335	13434592809113	846859224832171	0.0123841834084183	0.297228551449875	9	126589593	126613700	-	lncRNA	AL161908.1
ENSG00000162496	526655042971967	616590121579381	590946754302233	465969926946825	0.999580004004005	117435566618539	293557232542852	272093356294191	414165426254418	-0.53423921443187	288736188809286	247481708304837	ENSG00000162496	214228917213535	435513402850758	606994218855562	0.0287925709188219	0.370460903447778	1	12567909	12618210	-	protein_coding	DHRS3
ENSG00000198914	190305800342611	520909621372553	308056868402019	250200098975144	20413341573482	328659512494642	0.113502239197033	214268025081556	0.851632762722026	-123224101128017	169953127535654	19492554826276	ENSG00000198914	223962456481601	280132758593865	105643949553567	0.00647171428174797	0.268718261450024	2	104853286	104858574	+	protein_coding	POU3F3
ENSG00000167711	525201569671458	608407973618213	694535419356075	517356370178959	231640234876831	379753593478253	366184922670291	392581184470876	226762983132772	0.470717539614809	343556504485778	382707031722538	ENSG00000167711	227340671321065	483842884855011	101769234320574	0.00725887892020632	0.272251724563035	17	1742835	1755268	+	protein_coding	SERPINF2
ENSG00000170549	259204356447156	442594307583327	32584007126573	372531251945792	179091261836916	393905586931657	-0.977431197162755	-142473083954951	0.14706006877963	0.325806667948026	259798507583767	236544394738371	ENSG00000170549	228537265201062	280120401126226	990892394734562	0.00786893166202269	0.274225231623962	5	3595831	3601403	+	protein_coding	IRX1
ENSG00000186897	126446615298297	135039187352482	166935619203036	280533450688716	231640234876831	275260129517226	0.384117376435746	0.563993985747815	-0.124759881166691	-29693911528353	-0.696875204499549	0.396080259052205	ENSG00000186897	229303357619204	14440337433528	185147567990899	0.000891250295750397	0.130662974454381	12	49332408	49337188	-	protein_coding	C1QL4
ENSG00000188897	234418065617156	525040667626982	243301323843485	0.471928001059108	-0.479177288300092	-0.227240121153915	102748301875107	136973095096703	198536227835303	-0.402131412715027	-0.505106174779613	-0.987887128870822	ENSG00000188897	232569506700404	237329057600568	549796290740089	0.0359250747980562	0.394526974085389	16	11359844	11527245	-	protein_coding	AC099489.1
ENSG00000136944	584494544024628	650912859087189	604342949324964	732079477673094	4910965088517	796054279058171	446359452863869	328870728868781	248738915807367	-0.169464030486074	467379123817621	600005040439315	ENSG00000136944	235757932997013	602509121513297	862947777835246	0.0117517717833535	0.293036356280411	9	126614442	126701032	+	protein_coding	LMX1B
ENSG00000159387	138304237410489	0.946900177407159	0.300050026499782	379271939681784	369059485067251	290720282624356	0.311836596805472	-156520154043629	0.0175423886887612	0.860928942579803	-0.0473484904686456	140282247522557	ENSG00000159387	237300162906929	200294618577601	124455945442408	0.00381596556714753	0.23031472178606	16	55323759	55330760	+	protein_coding	IRX6
ENSG00000181234	412949724908858	536174171239615	455188097480386	474968444495921	371044596425389	42006480039486	-402412290202213	-0.786275737492383	183968262541404	155674430420446	316165497649458	346681925791666	ENSG00000181234	238560480460544	380486061120279	775613712435809	0.015710874189292	0.316847855703091	12	128267402	128707915	+	protein_coding	TMEM132C
ENSG00000027644	256093495247577	571852976597857	42423741239735	171582048241606	148769944911248	181028324531621	121750917405859	111737814847915	161928878027631	0.43583142741349	173797040305438	220153097330088	ENSG00000027644	239394255560612	311601195320527	104611394542533	0.00667130664111795	0.268718261450024	1	156840062	156859117	-	protein_coding	INSRR
ENSG00000120738	497830503673064	725107072375302	630547409106974	535441355688467	428544920086121	535693052558459	304552198072009	440910143828736	346296993776045	303086836018768	290998377075822	372610495232728	ENSG00000120738	239757555582603	517618301184983	251766846222628	0.000249970303791215	0.0783368475111853	5	138465478	138469303	+	protein_coding	EGR1
ENSG00000164746	355971017885546	282829917824848	304431155535305	0.0362744062560816	-0.892985704000349	-0.946609162638919	0.348429608677055	-0.00789975053976867	-0.591575071045432	-19427847228501	0.192972304494591	0.512596793575064	ENSG00000164746	241728933852128	154966289887306	879068651878098	0.0111556592201183	0.293036356280411	7	48035510	48061304	+	protein_coding	C7orf57
ENSG00000167779	479528017102836	660570003699805	482348362809553	510828563777234	243250284828141	211450286880107	317849635271513	305674146990952	311799064495056	160464883511925	183573275607831	202967476652829	ENSG00000167779	243861740282467	428884587648712	131337860871794	0.00317991709290727	0.217730793890827	12	53097435	53102345	+	protein_coding	IGFBP6
ENSG00000261186	0.510816344640801	0.353167431066814	0.556925111250731	12332502214902	0.360494099707479	0.550030551489774	-1812620162183	-107046977469449	-267539077810485	-16155937208915	-346279338283556	-0.617499442145473	ENSG00000261186	246632695003097	-0.0855401206273954	261807752369511	0.000208240396311716	0.066538931339132	2	242087350	242088457	-	lncRNA	LINC01238
ENSG00000188039	326381740641062	419821849987684	398802356095705	226035147159158	0.766613009191067	126866368037755	129454562015635	0.384673717413438	-107867337817967	0.164698194217831	150522030517279	0.396080259052205	ENSG00000188039	251373673604339	237743346624856	156289366284067	0.00171213988653683	0.17218977357552	19	16719974	16817963	+	protein_coding	NWD1
ENSG00000167858	501893428912933	443916722728092	472874824884947	2097259389717	-0.157987146482246	113483580247289	194711639143042	153368737644663	128592814881791	-17699335142301	181190619504097	125454071405408	ENSG00000167858	254327200517575	310897028921332	906771093210729	0.0102118618716081	0.286606974966381	17	6789132	6831761	-	protein_coding	TEKT1
ENSG00000168874	435842103800736	585305991037755	514049806875874	244726997980359	0.0639834178474385	22221321253167	288041379527012	168089776645512	169184549982937	-0.75828767884739	219934620442957	123205641788278	ENSG00000168874	256648367354778	360695897970032	915100291332227	0.00994657492634541	0.286606974966381	2	85751343	85791383	+	protein_coding	ATOH8
ENSG00000163623	325217924303854	382492462213518	39009099449082	418321357394148	183979672677983	44584831139126	0.348429608677055	18144681102034	-0.524271056758389	-0.75828767884739	0.63449141963494	258537602670156	ENSG00000163623	263007935326638	30008777567589	17980828574436	0.00100596667958786	0.132203492020675	4	84491986	84498450	-	protein_coding	NKX6-1
ENSG00000286058	285056813417719	259164317520726	281758468350078	371872546534148	268746502855005	401448753504577	0.155410448369897	0.223213770967376	20195943981911	0.937745500712821	-138444779532298	-2023600252523	ENSG00000286058	270488831183159	2437722916062	188493082196482	0.000835705722184504	0.130662974454381	2	130026844	130051131	-	lncRNA	AC018865.3
ENSG00000254221	352788866286161	330355874835662	299631492680081	23397663597029	256923724020684	25794216515224	-165944656290118	-232411492810017	0.0175423886887612	0.663981016087897	0.972078259125843	0.814492805004569	ENSG00000254221	282598816528035	215143874535078	267488906570617	0.000190160597652492	0.0647541831944325	5	141350101	141512979	+	protein_coding	PCDHGB1
ENSG00000136286	318847186921608	247174532667349	268256440040864	0.970364771892298	-147549317441201	0.919157839012136	-0.331214094607064	-209384562428923	-140206560829744	-17699335142301	0.333483069492916	-0.195656114566453	ENSG00000136286	283528768396357	128640743787795	154430435646414	0.00178923297439676	0.175646629823914	7	44962661	44979088	-	protein_coding	MYO1G
ENSG00000226259	0.772159718062563	0.837008879270201	0.52720796045929	145553623609847	163345957968632	153469026122373	-0.889582321681114	-18953209797207	-152826249791721	-263676153265402	-175957816028622	-121617068170531	ENSG00000226259	297518927763598	0.395834599011352	696271391746536	1.55563e+08	0.00253506181587375	5	70415351	70448015	+	transcribed_unprocessed_pseudogene	GTF2H2B
ENSG00000138964	529140220139143	60049801700226	621808131874718	304007303140872	159125667905035	37228717736831	33279934858812	274344347372232	124792998916346	0.693816680494711	128060369765389	0.720709022630698	ENSG00000138964	304494588371306	424287416677817	149657415125403	0.0020063766223947	0.187074937079653	22	44172955	44219533	+	protein_coding	PARVG
ENSG00000157330	484648734248355	371738343424395	408554910813869	132284256462475	-304581258373661	0.00967657396981524	0.155410448369897	-0.548957071639705	-0.339368253920075	-263676153265402	144453176131032	0.752652484368737	ENSG00000157330	318909435236118	254160331982343	882902236333499	0.0110191536423775	0.291980695538511	1	12746199	12763699	+	protein_coding	C1orf158
ENSG00000133454	368330171715255	388414371554547	416005306455323	143960178625549	0.0639834178474385	169273036937811	-0.274469277337888	-0.00789975053976867	0.901437858729662	-402412290202213	-0.00441113972028241	0.178169920860575	ENSG00000133454	323583940529655	228516755425744	146234407759427	0.00218104439999077	0.194019117773027	22	25742143	26031041	+	protein_coding	MYO18B
ENSG00000160182	216544840630669	642379646008037	554721608724159	193624528942232	-205678094516246	0.488650516397472	14708587666356	160097490303	-240940865614668	-29693911528353	26858156465386	0.783903963192454	ENSG00000160182	334889127885514	370938853459335	631378229374756	0.0262692483293269	0.359864320042005	21	42362281	42366535	-	protein_coding	TFF1
ENSG00000271369	303392868267456	291198181378833	290105266499826	2811538581309	254732928854217	253457106476469	-0.889582321681114	-0.34521778799441	-0.0757495578752396	-16155937208915	-0.23314568888264	-121617068170531	ENSG00000271369	354892964065301	193364292799248	135495109247321	3.49442e+06	0.000142362776141967	11	34709599	34710161	+	processed_pseudogene	AC087783.1
ENSG00000047457	344512162395185	887892082269548	470405944422207	333529377584832	160546192781556	0.0527251180347704	431435205539652	376641913079416	224851333435735	-29693911528353	115365563692711	0.752652484368737	ENSG00000047457	363613969779743	555550653676772	593797483188928	0.0302772030040788	0.371587098921949	3	149162409	149221829	-	protein_coding	CP
ENSG00000022556	555247848625559	511688156403828	541045722557188	526907649573141	576668632254315	560214102012106	-402412290202213	-232411492810017	161928878027631	402249722661572	-0.918100388423848	-2023600252523	ENSG00000022556	37289515772372	457596938389482	106582602854835	0.00629629290371039	0.268718261450024	19	54953129	55001142	+	protein_coding	NLRP2
ENSG00000231240	200827870456866	202742156634233	181173743572723	249430825097806	134260144319771	297591129409607	-299725718289405	-156520154043629	0.18777157576842	-16155937208915	-346279338283556	-253824807797557	ENSG00000231240	388360488651122	131858778450184	328311657455038	7.48789e+09	0.0338951883319717	2	130036957	130038422	+	processed_pseudogene	KLF2P1
ENSG00000232229	0.659196222062179	106859271599869	111167723619638	0.407855048934636	0.1824280442801	0.213119696636324	-402412290202213	-209384562428923	-128602508608356	-402412290202213	-346279338283556	-402412290202213	ENSG00000232229	398087348560589	-0.196614851119367	288880860339852	0.00013538081428497	0.0525277559425683	10	89829482	89840861	+	lncRNA	LINC00865
ENSG00000223760	0.635501958283276	0.718051774704365	0.152138586512657	157704662201329	0.864358329590148	139112435444469	-402412290202213	-259824972383529	-0.985198172033778	-340244284265926	-274501692943455	-402412290202213	ENSG00000223760	40207236613853	0.0993025405088561	325293833347903	7.82014e+09	0.034442454753138	2	130129620	130139417	+	transcribed_unprocessed_pseudogene	MED15P9
ENSG00000180178	215715175493157	183502470248343	193000958246574	373839708305335	333756992949251	415692778225524	-0.977431197162755	-0.969389096059909	0.477720530340012	-102364374322423	-248681995584248	-2023600252523	ENSG00000180178	414329811363306	223603518934017	421038383605841	2.24003e+09	0.0159975825901057	2	130012064	130040560	-	transcribed_unprocessed_pseudogene	FAR2P1
ENSG00000196604	242932458439814	18577137545584	183618027253074	314697302923706	323622826783157	338672705016421	-217853978635428	-129673196302749	-0.736404655809613	-102364374322423	-162340570152081	-2023600252523	ENSG00000196604	439475162691067	186465640950318	109070658724976	1.25859e+07	0.000341831925910107	2	130073534	130129222	-	protein_coding	POTEF
ENSG00000214548	10660480615454	-0.960465886958097	-0.885365940070942	111133649548411	10702238471276	116034848543337	167192779114498	0.041379858134946	0.876750223124978	215862048661404	0.63449141963494	0.0296432905490301	ENSG00000214548	909885787894275	919012945029953	181869527289596	0.00096217212411179	0.130662974454381	14	100779409	100861031	+	lncRNA	MEG3
ENSG00000267575	303392868267456	266423076485035	305476404695898	330042756038408	337121428370615	295337010789906	-402412290202213	-402412290202213	-342420783626372	-402412290202213	-346279338283556	-402412290202213	ENSG00000267575	916318951106636	209672667486404	347989567204902	11491.6	9.36337e+07	19	27793430	27984984	+	lncRNA	AC006504.5
ENSG00000261824	67211775555216	575146465410341	641297341577569	554891118267076	564903886385685	560395115941927	-402412290202213	-402412290202213	-267539077810485	-402412290202213	-305971915346597	-288623925076889	ENSG00000261824	10596884274581	502595268518394	365039281045044	9256.5	9.36337e+07	19	27681071	27794005	-	lncRNA	LINC00662

## Sheet: ZIP8 vs controls _basal
GeneID	ZIP8.patient.2.3.untreated	ZIP8.patient.2.2.untreated	ZIP8.patient.2.1.untreated	ZIP8.patient.1.3.untreated	ZIP8.patient.1.2.untreated	ZIP8.patient.1.1.untreated	Control.2.3.untreated	Control.2.2.untreated	Control.2.1.untreated	Control.1.3.untreated	Control.1.2.untreated	Control.1.1.untreated	GeneID	logFC	logCPM	F	PValue	FDR	NA	NA	NA	NA	NA	NA
ENSG00000247627	1407378238	1718966911	-0.00542137	-0.802303516	-1353395863	0.181878682	6316491949	6632849015	6861833713	0.589652269	1009014849	1673200608	ENSG00000247627	-5124775509	4695171878	179658533	0.001041297	0.075769112	5	134926659	134928036	-	processed_pseudogene	MTND4P12		Downregulated in patient lines
ENSG00000135346	2137579436	1866868331	2834473088	1459759469	1295857256	6617282806	1813163116	7868815241	1187079361	1526802648	3278218511	2422355642	ENSG00000135346	-5080151941	8423039897	644726042	0.025227649	0.190240903	6	87085497	87095406	-	protein_coding	CGA		Upregulated in patient lines
ENSG00000253731	-2460509961	-0.373439135	-0.567447407	-2218688925	0.18187713	0.716088044	-4031448116	-1902066559	0.592862035	269465888	578570503	5713293684	ENSG00000253731	-4756645689	3327026694	1062094092	0.00647559	0.12070381	5	141373913	141512979	+	protein_coding	PCDHGA6
ENSG00000180543	0.077960292	1585553432	1428202625	-4031448116	-4031448116	-0.184130633	4178774515	396444627	3702722792	5805555812	5449251135	5222660807	ENSG00000180543	-4639218915	3994793718	221548281	0.00044932	0.059159721	8	97273487	97277928	-	protein_coding	TSPYL5
ENSG00000215182	1471487592	0.688817775	2685155232	3067933034	258617995	3354506258	7530515963	8642030087	669946264	1006126575	5203443822	6156723072	ENSG00000215182	-4505277765	6118554082	2301119526	0.000383425	0.058563729	11	1157952	1201138	+	protein_coding	MUC5AC
ENSG00000173262	-3041953574	-1379928988	-1761572256	-2056187976	-1572035554	1611095446	2657155953	3486348311	5825031337	2890273736	2374949324	1874845218	ENSG00000173262	-4460080199	2981846424	1837776796	0.000953656	0.07391061	12	7812511	7891148	-	protein_coding	SLC2A14
ENSG00000164932	-0.24366462	0.366114248	0.549716172	-0.183111722	0.072866607	3658666192	1787155749	4862739197	844615743	0.683121009	0.783486004	1228231852	ENSG00000164932	-4438877933	5077011078	8149224603	0.013932536	0.154884449	8	103371537	103382989	+	protein_coding	CTHRC1
ENSG00000164530	0.077960292	-0.373439135	167259849	2681096276	1560986113	0.81203886	5613759079	7318133592	6368792493	0.140100834	2308644812	-0.705657176	ENSG00000164530	-4231158408	4708928372	1201778667	0.004372149	0.112474087	6	36948262	36964837	+	protein_coding	PI16
ENSG00000107562	0.855062425	1368052048	0.927611568	0.605164124	0.523118436	3405384332	2851641284	5185425263	8123760427	0.225438371	2599539191	151500939	ENSG00000107562	-4090652968	4876001541	9946035509	0.007905259	0.130208614	10	44370164	44386493	-	protein_coding	CXCL12
ENSG00000255085	-0.880252702	-1799309332	-1500747986	-2857318046	-2331024522	-277715309	1345402246	1015799668	1361448568	296661743	205928477	137873459	ENSG00000255085	-4028998448	0.955474389	6253171769	2.90E-06	0.006711829	8	144700352	144708517	+	transcribed_unprocessed_pseudogene	AF186192.2
ENSG00000137959	0.878897565	-0.150121971	0.905275857	-0.024359156	-0.918768582	0.66560837	2591049299	3436793785	6526571758	0.770900837	1529216458	-0.705657176	ENSG00000137959	-3951682926	3344276169	1277021058	0.0035747	0.105950927	1	78619921	78646145	+	protein_coding	IFI44L
ENSG00000253554	-1877898163	-126345143	-2489731011	-2401844588	-1255364019	-0.231181342	0.786474708	2169576488	1515433455	0.140100834	2099058443	3664914951	ENSG00000253554	-3756811608	1286633519	3190694643	8.59E-05	0.042188055	8	63687178	64369176	-	lncRNA	LINC01414
ENSG00000173641	0.855062425	-1379928988	0.788095724	1418882345	0.216457332	0.716088044	1071448177	3588898796	6275454838	-0.098341261	3696393048	306027463	ENSG00000173641	-3645062541	3359284514	1487577808	0.002103505	0.091103146	1	16014027	16019594	-	protein_coding	HSPB7
ENSG00000169550	0.340792541	-1799309332	0.971271615	1588212238	0.798886159	0.318842423	3104235595	3073932472	6419536613	-2627022787	2627006893	1903510386	ENSG00000169550	-3612163574	3347330399	1068115444	0.006363406	0.120191585	11	26559031	26572263	-	protein_coding	MUC15
ENSG00000136110	0.077960292	-0.567009549	0.192015011	1162432096	0.821526987	0.069885209	3350542301	396444627	2971450804	0.523796457	4624796387	4949542103	ENSG00000136110	-3570366065	3036341913	3415167203	6.24E-05	0.037434399	13	52703263	52739820	-	protein_coding	CNMD
ENSG00000132321	0.15806508	-0.435121241	0.429654072	0.048913164	-0.995844657	1738664166	1813163116	1917044783	3911356583	3307235063	5020071072	4741017793	ENSG00000132321	-3557636199	3050127942	2845049553	0.000149398	0.044481156	2	236324146	236507535	-	protein_coding	IQCA1
ENSG00000148942	-0.006855101	-1055401448	-1500747986	-1343239384	-0.709540983	0.586414185	2473659297	2458526159	2062571076	1759195306	4022787429	3591941012	ENSG00000148942	-3544750398	2092084208	4490322384	1.63E-05	0.019075861	11	26667019	26723427	-	protein_coding	SLC5A12
ENSG00000126709	3482853797	3924246888	3572401294	3679979612	3917771784	3805768178	4539705456	5597808362	9634038318	314147654	4676649366	4095914678	ENSG00000126709	-3522698986	6377716112	1106688015	0.005696285	0.11826654	1	27666063	27672198	-	protein_coding	IFI6
ENSG00000226674	-204723513	-1799309332	-3063760028	-3526720036	-1572035554	-0.33015252	0.812494245	0.523263036	130623783	0.799012734	2028717977	2451767062	ENSG00000226674	-3448407334	0.639927089	3035609318	0.000108296	0.042881857	2	144666311	145262988	+	lncRNA	TEX41
ENSG00000157601	1137870346	0.745520564	0.660549712	0.185157916	0.250228041	2791612684	1888485245	2660421903	6887922215	2830242083	2706405052	2051731248	ENSG00000157601	-3344582963	3744769794	1118552228	0.005507768	0.11826654	21	41420303	41459214	+	protein_coding	MX1
ENSG00000165949	0.340792541	0.43668824	0.812305551	1273601032	114245617	19642531	1513448507	231629942	6809025016	0.712978336	1359472769	1337311719	ENSG00000165949	-332935397	3539396194	9049340345	0.01041727	0.14013656	14	94104835	94116698	+	protein_coding	IFI27
ENSG00000161610	0.80617723	1215833772	0.992615952	1815184275	2028143799	-0.33015252	5232826457	5871431431	4960011716	1422240741	205928477	1205390085	ENSG00000161610	-326838935	3651158062	1541445193	0.001849775	0.087903925	17	42184059	42185452	-	protein_coding	HCRT
ENSG00000158104	0.118568586	-0.961642913	0.927611568	0.478279836	-1978354458	1542815477	533172386	409215396	3908269954	0.140100834	-0.052847774	-1491842792	ENSG00000158104	-3268318443	2785733014	9115481821	0.010202798	0.139713927	12	121839526	121863596	-	protein_coding	HPD
ENSG00000131095	-1242149664	-0.961642913	-0.00542137	0.76591656	-0.086611449	4401215041	7278508143	5935275064	4015427552	0.419008328	229158136	-0.327046641	ENSG00000131095	-3236984362	4466439334	523278495	0.040208772	0.23310726	17	44903158	44916937	-	protein_coding	GFAP
ENSG00000185745	1097809294	-0.002743906	1347667621	1794028064	1106032779	1714036902	2398348505	33854764	6658258113	0.931899224	3247577565	2708866726	ENSG00000185745	-3236089402	3635900075	1358724568	0.002893802	0.100206332	10	89392545	89406487	+	protein_coding	IFIT1
ENSG00000152931	-1142815893	-2991146842	-0.447616546	0.279511103	-1163571752	0.639690347	2263375224	2467527414	2325787505	-0.205969228	4007193373	2870047773	ENSG00000152931	-3223269929	1877109675	2094332513	0.00054744	0.064276465	5	60487712	60548813	+	lncRNA	PART1
ENSG00000119125	1157491291	-1506642987	1171710074	131874185	0.775884347	2773850039	3761190956	4280143733	2491695201	1801497278	5364076583	5948973515	ENSG00000119125	-3217581642	3744008917	16715208	0.001370798	0.080430152	9	72114594	72257193	+	protein_coding	GDA
ENSG00000119922	0.471949171	-1155679342	0.154630328	0.217299517	-0.314478741	1611095446	1733690796	1626888573	5351796118	1608497527	3823516779	2780159959	ENSG00000119922	-3217215553	2723066282	1802900747	0.001027271	0.075769112	10	89283693	89309271	+	protein_coding	IFIT2
ENSG00000110660	1374222598	1133245019	0.83611581	0.870676482	0.843817985	3238419856	1113915854	4374086665	7232015357	1309504194	0.80769301	0.840593005	ENSG00000110660	-3213301741	4050178539	713206796	0.019717579	0.173139688	11	107790990	107928293	-	protein_coding	SLC35F2
ENSG00000164326	1287838331	0.599352494	2216911571	1041976287	0.466780491	252051187	2529631798	5699680224	1754188709	0.001811856	4458931741	617226662	ENSG00000164326	-3159241651	3856182903	1218017741	0.004183798	0.111060071	5	71719274	71721048	+	protein_coding	CARTPT
ENSG00000122641	1648312085	0.717447728	2033425711	0.309638982	0.57733879	3983710586	2664317588	4439592286	7582367866	-0.384149467	2018383414	3789167991	ENSG00000122641	-3135369751	4468497681	6907799672	0.021349463	0.178625309	7	41667167	41705834	-	protein_coding	INHBA
ENSG00000196126	-0.728485274	0.172915034	-0.447616546	-0.225687941	0.146447672	0.716088044	2372345192	4135156126	4473631617	1348070213	0.294144578	-0.139920991	ENSG00000196126	-3106093202	2211975897	1604554464	0.001581829	0.083386485	6	32578768	32589848	-	protein_coding	HLA-DRB1
ENSG00000138792	1471487592	-0.050216566	0.738422095	-1252402208	-1163571752	2440205691	-0.188844428	2802359248	6298624941	1475468776	1514584484	0.684174643	ENSG00000138792	-3041885155	3135244907	6766304378	0.022460991	0.182216098	4	110365732	110565285	+	protein_coding	ENPEP
ENSG00000140459	1176848964	1522053196	0.490933718	0.787485954	0.550483316	1701563807	1327468778	312602566	644478736	1249650424	0.486362769	-0.466804933	ENSG00000140459	-3021089373	3269929914	7719858816	0.016090927	0.161489461	15	74337758	74367646	-	protein_coding	CYP11A1
ENSG00000139209	-4031448116	-2661291849	-1279936309	0.530380147	-0.364712981	-0.551134668	2839038392	2345888613	1343278744	-2355106572	280589796	1060180102	ENSG00000139209	-287974732	119909242	1043744687	0.006831987	0.122831712	12	46764760	46832408	-	protein_coding	SLC38A4
ENSG00000056291	0.676185757	-1155679342	-0.447616546	0.396422123	-1255364019	-1321711485	1363115526	0.940219103	1126669926	1624295688	3683369297	3278422	ENSG00000056291	-28045285	1629986303	2067851162	0.00057679	0.064276465	4	72031803	72148067	+	protein_coding	NPFFR2
ENSG00000116016	4027027222	3531442709	3720467883	4148513576	4200709728	7369496024	6111041511	7725157722	103974685	4529427936	4288791695	3158680411	ENSG00000116016	-2794722421	7324591622	5057880095	0.043149833	0.240301082	2	46293666	46386697	+	protein_coding	EPAS1
ENSG00000123999	2407136903	1293949542	230485831	2270636893	1895714334	2999502389	2327936889	3781658523	7333588403	1249650424	3068832575	2708866726	ENSG00000123999	-2769126046	423870573	83697743	0.012956824	0.151262416	2	219569161	219575711	+	protein_coding	INHA
ENSG00000187608	0.471949171	1090107241	0.83611581	0.309638982	0.752509852	1714036902	1027692393	2169576488	5786046211	1509893499	2592589767	23616705	ENSG00000187608	-2756504216	2860682715	1194707064	0.00445725	0.112867194	1	1001137	1014540	+	protein_coding	ISG15
ENSG00000253706	-2460509961	-3419493401	-2748382075	-3526720036	-1572035554	1726403083	0.559471929	1438318554	2935516565	0.489705817	2817865654	2527386562	ENSG00000253706	-2749980648	1328132491	7131557708	0.019721121	0.173139688	8	74798783	74866939	-	lncRNA	AC011632.1
ENSG00000260034	0.270453755	0.043216276	0.52062431	0.118643272	0.408152804	0.502618989	-0.138125992	0.523263036	5407509782	-0.91266069	-1185149042	0.12640788	ENSG00000260034	-2700335991	2177514367	569520818	0.033509811	0.215137505	16	25140576	25149032	-	lncRNA	LCMT1-AS2
ENSG00000186417	1035551404	0.401832745	0.763472689	-0.868229226	-0.58521304	0.251985292	2175881791	1877070114	3389587932	2441796052	3441825683	3528943346	ENSG00000186417	-2697799814	2166685975	4104594471	2.55E-05	0.024344125	15	51341654	51408005	+	protein_coding	GLDN
ENSG00000177409	-0.051209024	-3419493401	-0.768212847	-0.51147885	-0.995844657	0.502618989	2372345192	198130218	2684441675	-1333138367	2725590139	1605025118	ENSG00000177409	-2684897905	1313352786	1549617225	0.001770205	0.086627723	7	93130055	93148385	-	protein_coding	SAMD9L
ENSG00000204071	0.270453755	1293949542	1632369314	-2857318046	-1978354458	-2521832988	4064328018	4011364507	2741052501	1385632073	0.294144578	0.351148894	ENSG00000204071	-2672973305	2111765274	7313697858	0.018502827	0.16927431	X	102140475	102142970	-	protein_coding	TCEAL6
ENSG00000159251	2953253762	1601001191	3415306764	2529341212	1520045107	3461943416	3282359651	5324443447	7633261844	-2627022787	3142056856	151500939	ENSG00000159251	-2672235835	464967719	5350549707	0.038362455	0.228897541	15	34790229	34795549	-	protein_coding	ACTC1
ENSG00000198732	4536233719	3387431571	4829621194	4748409533	4332663319	4988640285	747991568	8016996164	6715002367	4091715094	7529608233	7243487298	ENSG00000198732	-2671668519	6432874549	2935630455	0.000132368	0.042881857	14	69854130	70032366	+	protein_coding	SMOC1
ENSG00000163453	3013711619	3387431571	1892925094	1983489526	195834918	4643804889	4689380263	6160124338	7856658668	3068290842	2633792877	1673200608	ENSG00000163453	-2662478907	506568368	7147351515	0.019611817	0.172996591	4	57030772	57110385	-	protein_coding	IGFBP7
ENSG00000147571	2695854352	418477544	3278629951	2823626128	3833952671	307880076	3997851518	4425803588	8254688159	4846388464	3937600776	3097967732	ENSG00000147571	-2631228561	5259371294	9518670511	0.009001795	0.13649293	8	66176375	66178464	-	protein_coding	CRH
ENSG00000101846	3665241244	3108175522	3438823563	2986348693	259934198	4395418479	346978904	4657803715	798269149	5310334094	5162967986	4877318452	ENSG00000101846	-2558917986	5264500685	1367627964	0.002829173	0.100206332	X	7147236	7804358	+	protein_coding	STS
ENSG00000249721	-204723513	-4031448116	-1912103804	-1656114185	-2143939841	0.145505015	1465057424	0.339360852	0.945819055	1560037761	0.456052707	0.025696475	ENSG00000249721	-2536710159	0.16363911	1555077673	0.001747453	0.086627723	5	67692811	67693200	-	processed_pseudogene	AC112206.3
ENSG00000137628	-0.144230001	-1055401448	-0.092639065	-0.409793637	-0.845602302	2725385183	0.759977267	1720221308	5483099759	-0.151151819	2221234789	1337311719	ENSG00000137628	-2535907834	2502378424	5662711929	0.033934942	0.216650252	4	168216293	168318804	-	protein_coding	DDX60
ENSG00000076770	1866678224	1293949542	2525918277	2610242311	2202148579	4431742734	2448989948	3568126943	7223037957	2301455868	415838627	5969453817	ENSG00000076770	-2522516647	462543777	8114632858	0.014093274	0.154884449	X	132369316	132489968	-	protein_coding	MBNL3
ENSG00000180875	-0.465804438	-1799309332	0.365655612	0.279511103	-1353395863	2084409266	1175361639	2412657695	3330860543	-0.824239943	2975756435	4260080223	ENSG00000180875	-2521617476	2149231195	906888467	0.01035335	0.139957762	1	240489572	240612155	-	protein_coding	GREM2
ENSG00000169508	-1589247297	-2166858723	-0.23422705	1563420382	-0.709540983	-0.382306427	2225142762	251171007	1578927475	-3400072731	3585257918	2330343044	ENSG00000169508	-2473519282	1593106725	7894351422	0.015169489	0.159109837	13	99294538	99307399	-	protein_coding	GPR183
ENSG00000113578	0.118568586	0.043216276	0.398009687	0.829680765	1547467793	0.788642764	3560866493	4315469949	3841876806	-0.516469947	1586304031	1605025118	ENSG00000113578	-2460519069	2382175857	1345331499	0.002932325	0.100206332	5	142592177	142698070	-	protein_coding	FGF1
ENSG00000115267	-0.962576254	-126345143	-0.698140501	-1009870606	-0.918768582	1984987007	0.677433477	1133582986	4540944964	-0.205969228	1745148054	1551692362	ENSG00000115267	-2451940251	1761590319	7140469476	0.019659358	0.173015831	2	162267073	162318684	-	protein_coding	IFIH1
ENSG00000215808	-1049883176	-1155679342	-1001504008	-3526720036	-310545973	0.38273801	-0.53749844	1283825974	0.896827779	1882552671	1222132407	1689752724	ENSG00000215808	-2424411262	0.506591182	1302705127	0.003275151	0.103137744	1	238476541	238486060	-	lncRNA	LINC01139
ENSG00000126803	1097809294	2123728279	1459198623	-0.024359156	0.523118436	2832227652	0.959465116	1955941618	4528937473	1869355752	4422165777	547745779	ENSG00000126803	-2413311032	3287716174	9609304341	0.008755094	0.135319676	14	64535904	64546173	+	protein_coding	HSPA2
ENSG00000232818	-2239124515	-4031448116	-1001504008	-0.409793637	-0.775968235	-0.551134668	0.213905417	0.173243836	0.623298704	1608497527	1794433784	1587465688	ENSG00000232818	-239601801	0.421350528	1602681053	0.00156286	0.083143744	7	23490472	23491364	+	processed_pseudogene	RPS2P32
ENSG00000164344	1323015125	-1155679342	271113959	2834028194	1492091056	-1223298433	3617310078	396444627	2587430603	-1107634761	5228316548	496831942	ENSG00000164344	-2394496912	3356870185	67748145	0.022392241	0.182216098	4	186208978	186258471	+	protein_coding	KLKB1
ENSG00000145423	1755198117	0.852648708	2252736141	0.118643272	0.110126191	3709385127	2465482961	4867847428	6457512886	0.652632688	2018383414	0.025696475	ENSG00000145423	-2375094547	3685172783	4776403811	0.04843974	0.250839804	4	153780590	153789083	-	protein_coding	SFRP2
ENSG00000113494	1423674628	-0.637769178	154838068	1005628697	0.704593095	3054484985	2432306203	349957291	6034163774	1869355752	2256836799	1034491194	ENSG00000113494	-2370957236	3207558516	7095740113	0.019971673	0.174112576	5	35048755	35230487	-	protein_coding	PRLR
ENSG00000177551	0.440260823	0.745520564	-0.23422705	-0.14175606	-0.416759661	0.835061589	2598545857	3176303224	1698101108	3388113768	2469020523	0.780045173	ENSG00000177551	-2357661042	1851174106	3010434097	0.000112528	0.042881857	1	115836376	115843917	-	protein_coding	NHLH2
ENSG00000169962	-0.096969925	-0.050216566	0.116251063	0.808737614	0.466780491	0.251985292	2606003661	1968677624	0.464256512	105357126	4012410143	2508850021	ENSG00000169962	-2325858459	1827038403	1982921569	0.000684013	0.067471922	1	1331279	1335314	+	protein_coding	TAS1R3
ENSG00000163116	-172636567	-2661291849	-2080191483	-1910151754	-1458577824	0.613298176	0.648834938	0.557388947	1414624084	0.095461306	1954771398	1205390085	ENSG00000163116	-2323872203	0.393436644	1504316635	0.001972832	0.090016718	4	97184092	98143476	-	protein_coding	STPG2
ENSG00000120675	1634376859	1616285292	1749840255	1906725922	1600797278	3144782283	2082737716	3521348037	6292719271	387113092	3179641442	2716964419	ENSG00000120675	-2321175756	3638751893	115802556	0.004930957	0.115129798	13	43023202	43114213	+	protein_coding	DNAJC15
ENSG00000082438	1214802106	0.130964443	0.992615952	1825647165	0.8657698	4178554326	2529631798	3792444336	6804881602	1700791248	1965570093	2012793852	ENSG00000082438	-2317125294	3836667741	4811696569	0.047735678	0.249508568	2	164653623	164843679	-	protein_coding	COBLL1
ENSG00000267284	-2460509961	-3419493401	-3467946282	-2056187976	-0.918768582	0.413655009	0.252432883	0.804725503	1808177148	-0.384149467	1009014849	0.780045173	ENSG00000267284	-2309424277	0.152618941	1012201271	0.007387888	0.12635972	18	55589903	55839184	+	lncRNA	AC022031.2
ENSG00000226530	0.781099093	0.568253873	1094843142	-4031448116	-1255364019	-1800420864	3093664344	2502981124	1431922449	0.880203978	2535755335	2064480299	ENSG00000226530	-2308072458	1533713964	8949184355	0.010695715	0.141543457	X	51395958	51465661	+	lncRNA	AL158055.1
ENSG00000240253	1097809294	1022881234	0.905275857	-0.10155292	-0.526848962	0.030535048	3249403649	3261575561	3023727734	1385632073	2476589783	2499491666	ENSG00000240253	-2288957175	2049048404	3481711446	5.69E-05	0.036389388	2	130690132	130718831	+	transcribed_unprocessed_pseudogene	FAR2P3
ENSG00000101280	-0.880252702	-0.873607552	-0.336980075	-116694725	-0.646038141	-1223298433	1272290741	0.623310577	0.921531364	1249650424	205928477	1316145572	ENSG00000101280	-2256005754	0.602389734	6619094414	2.14E-06	0.006711829	20	869899	916334	-	protein_coding	ANGPT4
ENSG00000134443	-0.006855101	-0.099304645	0.365655612	1333480282	0.970781772	-0.492635717	2913055394	2699148554	2602786601	0.140100834	3418436415	2733024713	ENSG00000134443	-2241498828	1966481484	2204042099	0.000442931	0.059012175	18	59220157	59230774	+	protein_coding	GRP
ENSG00000287630	-2460509961	-1506642987	-1625273841	-0.314806009	0.250228041	1456370749	1983162417	1863495236	0.682310864	2251468833	2613338411	2340861295	ENSG00000287630	-2235004612	1353475381	1262583991	0.003641643	0.105950927	5	147725550	147728464	+	lncRNA	AC011370.1
ENSG00000231245	-0.658196957	-1645567532	-1279936309	-1656114185	-1829832482	-1541301168	0.838052812	0.523263036	0.766536055	0.049396329	0.877968433	0.748790888	ENSG00000231245	-2222392151	-0.034810423	703492765	1.53E-06	0.006210832	10	32511335	32511737	-	processed_pseudogene	C1DP1
ENSG00000110455	1195950336	0.291909536	0.686976971	0.424227296	-0.526848962	1900201205	3145762616	2918505297	3812459822	2330637321	2991692131	2451767062	ENSG00000110455	-2203276699	2315598927	2987244247	0.000116596	0.042881857	11	44065924	44084237	+	protein_coding	ACCS
ENSG00000140873	1913588039	115433966	0.905275857	1288805449	1087470336	3097962547	22727771	3601219853	6032747215	1509893499	2693471775	183075041	ENSG00000140873	-2201101107	3276044335	7585082245	0.01684785	0.16312102	16	77247812	77435034	-	protein_coding	ADAMTS18
ENSG00000131730	-0.591174596	-0.637769178	-0.00542137	0.012742128	-0.265934948	0.351143922	0.133619285	2158502429	3867531	0.183400491	0.072321143	-0.082576534	ENSG00000131730	-217512039	1254825424	9205294847	0.009814588	0.138772505	5	81233319	81266398	+	protein_coding	CKMT2
ENSG00000103888	1981211192	2285438945	1959475371	2231828948	2625311188	2700528223	255297083	4349951792	6434632769	1934165313	2738239912	3409113676	ENSG00000103888	-2166783737	3771496075	9704282647	0.008505012	0.133963619	15	80779342	80951776	+	protein_coding	CEMIP
ENSG00000164309	1547814681	0.952368904	0.971271615	0.69920326	0.775884347	2402170827	1692250288	2892006053	5608206897	1608497527	1275178875	1551692362	ENSG00000164309	-216071474	2793638968	7453028408	0.017630391	0.16550095	5	79689835	79800240	+	protein_coding	CMYA5
ENSG00000174502	-1142815893	0.366114248	-1386121723	-1777548639	0.250228041	0.217357791	-0.411683349	0.173243836	-0.320535121	3907092169	0.393452594	0.025696475	ENSG00000174502	-2154914536	103940816	6209542118	0.0275527	0.197012203	1	205913047	205943460	-	protein_coding	SLC26A9
ENSG00000164764	-0.658196957	-0.499558799	-0.391238018	0.084199462	-0.470754479	0.217357791	3066892279	1917044783	1885550846	-0.740926845	1359472769	1158592116	ENSG00000164764	-2150580596	1128730317	193025391	0.000762113	0.068467505	8	73064542	73124088	-	protein_coding	SBSPON
ENSG00000141668	-1242149664	-2661291849	-1181033418	4213695553	2977517557	2779795253	4774575227	4378865565	3259987393	3163268173	5448289082	5342652244	ENSG00000141668	-2145332319	3948107884	4712257767	0.049751405	0.25406539	18	72536679	72638521	-	protein_coding	CBLN2
ENSG00000182118	0.781099093	0.976257993	0.192015011	-0.024359156	0.250228041	2860553881	0.912119119	2773616149	557452905	-0.098341261	1359472769	0.898701753	ENSG00000182118	-2141323244	266178462	4729462657	0.04939548	0.253439337	1	231018957	231040254	-	protein_coding	FAM89A
ENSG00000167767	-0.24366462	-0.435121241	-0.84186316	-0.739259173	-2143939841	1231911202	1983162417	0.804725503	3583946453	-0.098341261	1257712544	0.174244256	ENSG00000167767	-2133981145	1191954696	8706320958	0.011510892	0.145326129	12	52168995	52192014	-	protein_coding	KRT80
ENSG00000285407	-1049883176	-1971410668	-1912103804	-1343239384	-0.470754479	0.639690347	0.887850407	1040138184	1126669926	0.266285935	1865342369	2012793852	ENSG00000285407	-2129304181	0.62980941	1785536859	0.001036083	0.075769112	1	68679201	68943452	+	lncRNA	AL033530.1
ENSG00000142185	0.270453755	0.773057552	0.578232975	-0.868229226	-1458577824	0.108190513	2114458635	2563002902	1624778889	174481445	2333867449	2330343044	ENSG00000142185	-2129072096	146113397	324403461	7.95E-05	0.042188055	21	44350162	44443081	+	protein_coding	TRPM2
ENSG00000204065	4502109256	4179640309	3701149783	1162432096	1560986113	233107421	4039756884	5746653903	4578322489	6204082805	5503980301	601613999	ENSG00000204065	-2125086168	483168343	1280783726	0.003539501	0.105950927	X	103273690	103276750	-	protein_coding	TCEAL5
ENSG00000250421	-1049883176	-1971410668	-1386121723	-0.739259173	0.072866607	0.559019694	1825993074	0.940219103	1343278744	2189104379	1240032159	1110225081	ENSG00000250421	-2096480428	0.824985139	2304086726	0.000367339	0.057213015	5	67699428	67902600	-	lncRNA	AC106798.1
ENSG00000138496	1591744893	0.470721455	1519261601	2011254549	1263149935	3491225439	3820091577	3625550712	5557883156	0.880203978	4197844698	3496381964	ENSG00000138496	-208908465	3436795552	9790233553	0.008285877	0.132729287	3	122527923	122564577	-	protein_coding	PARP9
ENSG00000164850	-0.096969925	-0.790636677	-0.391238018	0.580664344	-1353395863	1214458739	2774317637	2101820012	2278759891	1076721044	2858987656	0.174244256	ENSG00000164850	-2088702758	1456998769	1527822282	0.001864511	0.087903925	7	1082207	1093815	+	protein_coding	GPER1
ENSG00000153976	-0.527128113	-0.790636677	-1279936309	0.555741312	0.250228041	1833172916	1800218036	257970311	3851550667	-0.516469947	2089217351	1738299272	ENSG00000153976	-2071452061	1738140983	905381624	0.01026738	0.139856609	17	13494031	13601929	-	protein_coding	HS3ST3A1
ENSG00000181195	0.729595882	0.976257993	0.52062431	0.248740618	1404824251	2084409266	2954540872	4690846457	1860217902	0.683121009	2221234789	3399083138	ENSG00000181195	-2068496477	2481621098	1208273967	0.004216563	0.111060071	8	56436673	56446671	-	protein_coding	PENK
ENSG00000118785	2431517016	2226900868	2355162869	34044286	3402322787	411413403	4173764701	5460282049	6578465717	4745266928	430376199	418033126	ENSG00000118785	-2056978385	4523227034	1731048392	0.001200812	0.077153309	4	87975649	87983426	+	protein_coding	SPP1
ENSG00000156218	-0.880252702	-1379928988	-1500747986	-2056187976	-2143939841	116079768	1049736163	1689776387	2288288851	-2627022787	1326343852	137873459	ENSG00000156218	-2053178457	0.689934779	7132755406	0.019629457	0.172996591	15	83654087	84039842	+	protein_coding	ADAMTSL3
ENSG00000188921	0.118568586	0.599352494	-0.23422705	0.676261873	0.680024389	1231911202	2093389039	2431180444	44052144	0.683121009	1129142643	0.220545264	ENSG00000188921	-2034333102	1898839675	9520298114	0.008872854	0.136104193	9	20999508	21031640	-	protein_coding	HACD4
ENSG00000101160	2830286971	2691141575	2207814684	1288805449	1106032779	5099750947	568326963	5964976431	6374395414	3200629001	3784408777	3664914951	ENSG00000101160	-2032735753	4592281148	6794523388	0.02223397	0.181808649	20	58995184	59007254	-	protein_coding	CTSZ
ENSG00000233922	-1142815893	-0.873607552	-0.284688959	0.152283888	0.728750399	1007103384	2440672192	1674309559	0.871693809	2101522936	2484119538	2490072209	ENSG00000233922	-2030642069	1436517131	2320921349	0.000356145	0.056008106	21	45593653	45603088	+	lncRNA	LINC01694
ENSG00000154914	0.306051778	0.130964443	0.549716172	0.504565167	0.704593095	216838365	1234296947	1968677624	4883490839	0.621486125	1641218365	2114378879	ENSG00000154914	-2013990377	2223550782	7653030988	0.016390213	0.161489461	17	9644697	9729687	+	protein_coding	USP43
ENSG00000166415	-0.406981474	0.470721455	0.365655612	3310711227	3794441495	5441934285	5180089074	5432969913	6608253663	3702786278	5700197408	5340033118	ENSG00000166415	-2003206044	4879273826	5000054383	0.044178025	0.241592051	15	53513740	53762878	-	protein_coding	WDR72
ENSG00000270607	-0.527128113	-0.790636677	-0.631314532	0.118643272	-0.218971524	0.413655009	2072007169	1304066811	1083537885	1869355752	1707046378	2025890098	ENSG00000270607	-199961925	1053042641	5263008809	7.22E-06	0.01168688	11	19710933	19712619	-	lncRNA	AC009549.1
ENSG00000119147	1287838331	0.366114248	1590986101	2366907812	184135775	0.857722682	4428432389	4683139504	3068657351	0.419008328	2564452404	2298320198	ENSG00000119147	-1990457193	2824537052	1051716751	0.006574144	0.12170056	2	106063245	106078155	+	protein_coding	ECRG4
ENSG00000139292	0.781099093	-0.050216566	0.076822846	-0.868229226	-1458577824	1833172916	2282118102	2683782413	4149562462	0.095461306	-0.142765414	-0.992055454	ENSG00000139292	-1987000418	1724675875	5168490768	0.041261311	0.236569077	12	71439797	71586310	+	protein_coding	LGR5
ENSG00000164619	-0.006855101	-0.099304645	-0.391238018	-0.802303516	-0.918768582	2314787606	1027692393	2683782413	4376465767	112193516	0.361103557	-0.395234097	ENSG00000164619	-1974602895	1812727662	5007203627	0.044049337	0.241588576	7	33904307	34156427	+	protein_coding	BMPER
ENSG00000250131	0.196509034	0.629794876	0.429654072	0.368070509	2447500659	2814961053	3997851518	3351843115	3330860543	3847770784	3291153714	2855450032	ENSG00000250131	-1944832262	2831673477	1520083323	0.001899393	0.087903925	4	177442518	177681381	+	lncRNA	AC078881.1
ENSG00000259974	3305145437	0.878232361	3701149783	4490148069	2946953243	5232475834	6032964309	5291874952	5373221531	2368649852	6542760387	6736053198	ENSG00000259974	-1927521141	5207936028	7492825839	0.01739014	0.165234344	20	22547670	22578642	-	lncRNA	LINC00261
ENSG00000203685	2157204311	1175130301	2473747065	2270636893	1419740237	1878202654	3473870816	3852086065	2353285412	1560037761	4841069106	4629615044	ENSG00000203685	-1907117862	3201642029	1470945457	0.002139433	0.091296707	1	226548763	226609230	+	protein_coding	STUM
ENSG00000281327	-204723513	-1971410668	-0.84186316	-1777548639	-0.845602302	0.502618989	0.496665303	0.258691937	1531570853	-0.262952058	1654626453	1008336559	ENSG00000281327	-190347567	0.299618203	1318715664	0.003141009	0.101819812	5	82848259	82859958	-	lncRNA	LINC01338
ENSG00000254560	-0.144230001	-0.71217915	0.154630328	-2401844588	-1695183407	-0.612106273	-0.089130193	0.623310577	0.246908739	0.419008328	1853763661	2138695554	ENSG00000254560	-1888503674	0.47709246	1248634731	0.003780097	0.106568208	11	27047185	27220113	-	lncRNA	BBOX1-AS1
ENSG00000225548	0.729595882	0.087757388	-0.185470686	-0.183111722	0.347041336	0.740680616	2039328181	1821986966	2210234448	1269878848	2550175221	2581608634	ENSG00000225548	-1887387115	1497136178	4582346787	1.47E-05	0.019075861	3	27797551	27931579	+	lncRNA	LINC01980
ENSG00000124749	-0.096969925	-0.435121241	0.606197014	0.76591656	0.950381983	1231911202	205030363	33854764	3789157916	-1929043156	0.516049118	1551692362	ENSG00000124749	-1885722919	1812062271	673199148	0.022651533	0.182405888	6	56056589	56394094	-	protein_coding	COL21A1
ENSG00000264449	0.620722063	-0.71217915	0.22845536	-2056187976	-0.58521304	-2304976148	2309783618	189051845	1465909107	-2355106572	0.877968433	0.898701753	ENSG00000264449	-188072579	0.713804311	7381017046	0.017893656	0.166384295	18	5887486	5989369	+	lncRNA	AP001021.1
ENSG00000145945	1532868901	1331476517	0.971271615	-0.459740546	-0.526848962	0.53109494	2215424211	2158502429	1934920063	261782864	3108347454	3140733363	ENSG00000145945	-1873214015	1958885074	2182736631	0.000461275	0.05977392	6	3849372	3851320	+	protein_coding	FAM50B
ENSG00000104611	0.036175788	-126345143	-0.138308337	1588212238	0.283226289	2616651465	2767682962	2345888613	4542936532	0.382316491	2342177944	203886853	ENSG00000104611	-1872756146	2281820374	6219631326	0.027431738	0.196698596	8	19313692	19396218	+	protein_coding	SH2D4A
ENSG00000197705	-1589247297	-2661291849	-2080191483	-1343239384	-1458577824	1214458739	0.464205972	1087617017	1609656424	1187205587	1627684496	0.174244256	ENSG00000197705	-187264012	0.487053496	8211125211	0.013493262	0.153270582	18	32672672	32773023	-	protein_coding	KLHL14
ENSG00000206337	-0.728485274	-0.567009549	-0.698140501	-1910151754	-0.646038141	0.473569642	0.732984037	-0.35185025	2169564293	1165775218	1732558973	0.898701753	ENSG00000206337	-1871157745	0.625801479	1640078082	0.00143362	0.081479943	6	31463169	31478936	+	lncRNA	HCP5
ENSG00000084453	1992179853	2080300662	210376958	1783332468	2789345981	3939249283	4739404105	4609827897	4593775221	3864495103	4590325851	4633898191	ENSG00000084453	-1870125662	38816712	2686898713	0.000188235	0.044536407	12	21264599	21419594	-	protein_coding	SLCO1A2
ENSG00000164099	1117978868	1368052048	0.8825889	0.530380147	0.629594994	252051187	1678167974	2944526573	5133922265	0.266285935	1614022463	2174418936	ENSG00000164099	-1862187	2545164364	6308549293	0.026554831	0.194518593	4	118280037	118353003	-	protein_coding	PRSS12
ENSG00000272031	1981211192	1385997863	1632369314	2002058785	1263149935	2131663759	3244633587	2275878816	1324877161	4111465928	4420204527	4138740315	ENSG00000272031	-1855934426	2962134548	1674647557	0.001325076	0.079541753	1	145959440	145964575	-	protein_coding	ANKRD34A
ENSG00000154080	1532868901	1585553432	1347667621	1288805449	0.110126191	2055295325	3490083407	2744288735	2335011832	1309504194	43539405	3496381964	ENSG00000154080	-1850460988	2610182529	15953085	0.001589909	0.083386485	18	26906480	27185308	-	protein_coding	CHST9
ENSG00000065534	3186009322	289913829	3375239643	248382398	3379615957	3575665949	3557023896	4332813887	6637904911	4926620578	4551432055	3424029922	ENSG00000065534	-1844467831	4386045663	1339096316	0.003042459	0.100918212	3	123610048	123884331	-	protein_coding	MYLK
ENSG00000137699	0.15806508	-0.499558799	-0.391238018	0.339150547	-0.526848962	0.66560837	0.496665303	1779248979	3259987393	-0.824239943	1806496558	1358171817	ENSG00000137699	-1838046361	11766031	1087322058	0.005922596	0.119124303	11	120111285	120185529	-	protein_coding	TRIM29
ENSG00000279672	160609598	1111837356	1799128909	0.676261873	-1077272091	0.069885209	2114458635	1779248979	1740369904	334108892	3506107382	3091753541	ENSG00000279672	-1832558588	2138909353	1356105515	0.002851882	0.100206332	11	779616	780755	+	TEC	AP006621.5
ENSG00000064225	0.676185757	0.43668824	0.298685839	0.580664344	0.437764438	2347179005	0.759977267	2365282885	4699330935	1895629966	1275178875	1673200608	ENSG00000064225	-1827723936	2175506251	7025314841	0.020341592	0.175635985	3	98732235	98821201	+	protein_coding	ST3GAL6
ENSG00000240086	1866678224	2144961508	2043687276	1846348021	2789345981	358248455	4398682772	4168658193	3264822139	4844703705	461967802	432774072	ENSG00000240086	-1825811894	3706829124	2757949937	0.000167511	0.044481156	3	135138468	135439888	-	lncRNA	AC092969.1
ENSG00000108018	-0.350463233	1421233377	1443783865	3954792771	4127643155	462741353	5639424809	5728983598	4982198322	4295390022	5059665944	5202616326	ENSG00000108018	-1816370652	4585582517	7072738741	0.02013455	0.17464654	10	106573662	107164534	-	protein_coding	SORCS1
ENSG00000250682	0.340792541	0.043216276	-0.138308337	0.152283888	1807732788	1528762951	1560268988	2018526241	2698803995	2220623564	3251994888	3122560239	ENSG00000250682	-1797738256	1970374833	1752795479	0.001113024	0.076843987	5	102604219	102671765	-	lncRNA	LINC00491
ENSG00000188171	1742262478	0.568253873	0.905275857	1486381294	0.704593095	3121562337	3428323249	2736862773	5180720624	2519882386	2599539191	1085419579	ENSG00000188171	-1786996569	2864879948	7184107166	0.019292228	0.172197668	19	20619938	20661596	-	protein_coding	ZNF626
ENSG00000104267	1981211192	1989315287	1892925094	2117261028	1937771569	4118832102	5017631468	5377937761	482903711	1715615412	3898689258	2659302221	ENSG00000104267	-1780750805	377287455	8101356222	0.014155544	0.155136336	8	85463967	85481493	+	protein_coding	CA2
ENSG00000206538	2953253762	1421233377	2225951456	265199549	1916896202	2926350333	4045253415	4254370402	5710092888	0.826587304	3775231289	2898807476	ENSG00000206538	-176922462	3580788392	8579664531	0.012101918	0.14749953	3	86876387	86991149	-	protein_coding	VGLL3
ENSG00000183486	-0.527128113	-0.435121241	-0.336980075	-1252402208	-0.58521304	0.53109494	0.812494245	0.655175186	2475102939	1144021707	0.80769301	1316145572	ENSG00000183486	-1766145338	0.738625257	2062170696	0.000583321	0.064276465	21	41361998	41409393	+	protein_coding	MX2
ENSG00000197956	3833250101	428142181	4165500398	3245969228	2592775975	5551981748	4956227769	5539246741	5736437773	4599035853	6522792597	7127912609	ENSG00000197956	-1765097172	538335079	110466626	0.005729156	0.11826654	1	153534598	153536244	-	protein_coding	S100A6
ENSG00000124491	1097809294	-0.435121241	0.606197014	0.504565167	0.315486627	-0.382306427	1787155749	1577855741	0.285484062	0.419008328	3606111516	2186132827	ENSG00000124491	-1761848499	1482823413	1041315105	0.006774713	0.122316558	6	6144083	6321013	-	protein_coding	F13A1
ENSG00000144481	-0.24366462	-0.257463905	0.949606745	0.94933038	1449117385	0.473569642	1544830379	0.887538634	0.561769376	3768238815	2383027161	2780159959	ENSG00000144481	-1759646191	1791021809	1044515294	0.006711006	0.122277701	2	233917372	234019522	+	protein_coding	TRPM8
ENSG00000237423	1305533938	0.952368904	1489542661	1683327013	1477908253	0.880033324	1309309578	0.686351188	0.207273571	3757534199	3762903112	4141751189	ENSG00000237423	-1754214939	243617944	7741089591	0.015804907	0.161011244	20	47976738	47990127	-	lncRNA	LINC01522
ENSG00000146197	3783607227	3405139397	3450439756	3218442608	3280957946	4699751047	3858063749	4919599714	7571189594	3102530736	3849983614	3477440093	ENSG00000146197	-1748852494	486355047	5496097564	0.03621781	0.223894549	6	35213955	35253079	+	protein_coding	SCUBE3
ENSG00000171476	1648312085	1438533587	1786963711	0.744019786	1295857256	2140931722	1851315689	2950959214	5113965849	0.853644705	1899531151	2920007156	ENSG00000171476	-1747866556	2678717431	7850492198	0.01523426	0.159109837	4	56647987	56681899	-	protein_coding	HOPX
ENSG00000132938	200306575	2216909364	2216911571	2315869112	2650821191	2662420843	2966178007	3813777025	5614849144	3307235063	3571186153	3250800434	ENSG00000132938	-1736850974	3470540456	1641761075	0.001428103	0.081479943	13	28820347	29505947	+	protein_coding	MTUS2
ENSG00000162722	1936483089	1814823401	1915451348	2011254549	1852394142	2150140527	3620995613	2865010951	4068929228	3668911693	4038214729	3458246211	ENSG00000162722	-1736718867	3053907504	7424462451	1.14E-06	0.006164665	1	247857186	247880138	+	protein_coding	TRIM58
ENSG00000105559	1818191708	0.717447728	1279837557	1404995142	0.250228041	3939249283	3553171036	3534257082	4193330528	1289827561	4965976845	3698018863	ENSG00000105559	-1734361721	3261139747	6406449196	0.025609828	0.191606461	19	48837096	48868617	-	protein_coding	PLEKHA4
ENSG00000050767	3318279665	1866868331	3536519782	463549489	427025348	396034303	5793520712	657155235	6009170927	0.140100834	5022658635	5042687834	ENSG00000050767	-1732159443	4932437501	6059328681	0.029152626	0.202526349	5	178237617	178590393	-	protein_coding	COL23A1
ENSG00000183230	0.620722063	-1971410668	-0.048371228	0.248740618	-0.218971524	0.902004189	2794040535	2124760905	1515433455	0.266285935	1770001373	1250717601	ENSG00000183230	-1714711802	1211022627	1248584121	0.00378061	0.106568208	10	65912522	67696195	-	protein_coding	CTNNA3
ENSG00000151468	2127665973	1953659904	2287692638	2381164691	252541803	2596582611	3916214193	4315469949	5211096893	2450683974	3449538594	3272939832	ENSG00000151468	-1713867451	3417134729	200937684	0.000648309	0.066513267	10	12896624	13099652	-	protein_coding	CCDC3
ENSG00000135046	4750027849	3969581061	4530890705	4491791441	4174566218	5199590355	6067137638	6461534151	7771744316	3221551533	5694528975	4902388824	ENSG00000135046	-1702830228	5662211046	9127349665	0.010164864	0.139713927	9	73151864	73170393	+	protein_coding	ANXA1
ENSG00000010278	3554903156	3519298493	402754872	3755797246	3768457848	5017859388	5260262927	6302743259	7329844434	1869355752	4253979068	4042142838	ENSG00000010278	-1683072361	511670863	5851507907	0.031551107	0.209525037	12	6199714	6238271	+	protein_coding	CD9
ENSG00000247081	0.563040547	-1055401448	-0.138308337	-0.868229226	-0.416759661	1214458739	1049736163	0.914119311	3446017935	0.906283135	0.783486004	0.616528075	ENSG00000247081	-1677702625	1138300836	7753341622	0.015739027	0.160744492	8	103153393	103298772	-	lncRNA	BAALC-AS1
ENSG00000125430	-0.406981474	0.130964443	0.365655612	0.808737614	0.408152804	2527595541	2440672192	2676037529	3998111598	0.826587304	2446071506	1358171817	ENSG00000125430	-1677180029	2045249927	7605220468	0.01655759	0.161978905	17	14301080	14349404	+	protein_coding	HS3ST3B1
ENSG00000164128	-0.24366462	0.43668824	0.763472689	-0.14175606	0.18187713	1611095446	1971662023	2042819187	3695578984	1526802648	1614022463	-0.027424543	ENSG00000164128	-1674000014	1619360517	939494614	0.009224575	0.137507849	4	163323961	163344832	-	protein_coding	NPY1R
ENSG00000237945	2117683919	1585553432	1799128909	2175681954	2566208977	4278515167	4535806004	4035777329	4190792367	4343903108	4826334063	4485374518	ENSG00000237945	-1672697107	382058918	1522191504	0.001889817	0.087903925	21	33915533	33977691	+	lncRNA	LINC00649
ENSG00000182511	-1348831939	-0.637769178	-0.506288184	-0.459740546	-0.265934948	1500240475	0.091736106	1821986966	3471336305	0.225438371	0.072321143	-0.261937068	ENSG00000182511	-1668488741	1048527377	4974957392	0.044516075	0.242539985	15	90883694	90895776	+	protein_coding	FES
ENSG00000255622	-1242149664	-0.499558799	-0.84186316	-0.225687941	0.752509852	0.251985292	-1191525505	-0.416620963	0.653106493	1829024852	1865342369	2708866726	ENSG00000255622	-1665267432	0.861969263	7302294556	0.018392521	0.168698783	5	141155995	141159061	+	transcribed_unprocessed_pseudogene	PCDHB17P
ENSG00000265179	2045806073	2256466787	2113544457	2548417402	2094717137	1266195245	3196044916	3068026499	202886215	3062504346	4063565864	507297216	ENSG00000265179	-1654065479	3143027492	1405479642	0.002516196	0.096563844	18	902765	906667	-	lncRNA	AP000894.2
ENSG00000146858	0.729595882	-1055401448	-0.567447407	-2218688925	-1695183407	1123881702	1971662023	2169576488	2159215053	0.906283135	0.150114055	-0.466804933	ENSG00000146858	-1653873195	0.877445575	6220571659	0.027218844	0.196148406	7	139025705	139036042	-	protein_coding	ZC3HAV1L
ENSG00000059804	8292873237	8723011943	8230051549	8598334459	8688452125	914136543	9068181081	1009169966	1222400851	8928578226	8585029371	806612782	ENSG00000059804	-1653064252	9695883416	6640870247	0.023503769	0.184058455	12	7919229	7936187	-	protein_coding	SLC2A3
ENSG00000104361	160609598	1133245019	171173625	1856588117	0.408152804	241750531	3419885132	3068026499	3133532399	3242174971	3772159107	2818296086	ENSG00000104361	-164402923	2678101029	2954474627	0.000122638	0.042881857	8	98189825	98294393	-	protein_coding	NIPAL2
ENSG00000237412	1992179853	1854032055	1094843142	2108718657	1587648578	4429853562	4602569787	4833445857	5226048505	1787533986	4238480345	2870047773	ENSG00000237412	-1643374175	3722759953	6019142373	0.029599116	0.203937336	2	232520387	232525716	+	protein_coding	PRSS56
ENSG00000256043	3525003951	2719725903	3073577044	1728631744	187421683	37062669	4800808315	4896457319	4731121251	3062504346	489572865	4468686453	ENSG00000256043	-1641755934	3992175445	1777448253	0.001054501	0.07591468	4	155924117	155953866	-	protein_coding	CTSO
ENSG00000089169	2013870121	2080300662	2123253551	2496976099	2518505984	1833172916	3560866493	3722731395	2278759891	2816555558	4318578539	4789817419	ENSG00000089169	-1628264493	3222185534	1946236505	0.000737368	0.068133816	12	112570379	112898881	+	protein_coding	RPH3A
ENSG00000224389	1970158497	1175130301	2113544457	2748632739	1968528957	2687937274	4855018498	4607793862	3437478769	-0.151151819	3457210488	3085512468	ENSG00000224389	-1627267172	322318377	763881245	0.016441431	0.161758023	6	32014794	32035418	+	protein_coding	C4B
ENSG00000012048	0.533311256	-1506642987	0.52062431	0.652949775	-0.845602302	2589830472	14813688	2124760905	3959865125	0.621486125	2184731936	2442029726	ENSG00000012048	-1616867282	1924709244	5204864862	0.0405417	0.234032236	17	43044294	43170245	-	protein_coding	BRCA1
ENSG00000143416	3127519493	1866868331	3038089927	397137872	2817777498	3558477106	5117544737	4958428644	451885432	1289827561	5692905324	4655125237	ENSG00000143416	-1614341349	4217218517	9174530111	0.010015684	0.138772505	1	151364303	151372707	-	protein_coding	SELENBP1
ENSG00000026559	0.992501607	1255420297	0.429654072	1836034721	1689628223	1774834324	2832695418	2938065122	3828876586	262569842	2757009005	2607974134	ENSG00000026559	-161136824	24130172	2924267092	0.000128532	0.042881857	20	51003655	51023107	-	protein_coding	KCNG1
ENSG00000176124	0.703137968	0.291909536	0.365655612	0.451506695	0.752509852	1500240475	2039328181	2030723846	2564085723	2008279105	2557331474	2518148062	ENSG00000176124	-160282808	1726258462	4263909492	2.11E-05	0.021398669	13	50082168	50906856	+	lncRNA	DLEU1
ENSG00000198225	-0.350463233	0.366114248	0.578232975	-2056187976	-1255364019	-0.2798184	0.982567911	11998974	1547529739	144020251	1391857986	1008336559	ENSG00000198225	-1600316298	0.701967849	1601940302	0.001565554	0.083143744	6	63211445	63213024	+	protein_coding	FKBP1C
ENSG00000138646	1992179853	1022881234	1013649104	0.930065251	0.408152804	1750821923	0.786474708	2158502429	4589927527	0.931899224	2366826003	2650873355	ENSG00000138646	-1599807491	2277442431	7010453679	0.020390163	0.175774271	4	88457118	88506163	+	protein_coding	HERC5
ENSG00000278195	0.118568586	-1799309332	0.606197014	0.339150547	0.466780491	-0.051539336	0.912119119	0.86045902	-0.643888317	0.34466707	2910192848	2554752318	ENSG00000278195	-1595496397	1085372472	7081004425	0.0198848	0.173740413	22	37204236	37212477	-	protein_coding	SSTR3
ENSG00000173193	2157204311	0.999757944	1926583937	2554720488	184135775	4642174108	4339516036	4310475998	5926153674	1685813179	4170104137	3613789739	ENSG00000173193	-1595026504	3898920299	5053083067	0.043234036	0.240303402	3	122680838	122730840	+	protein_coding	PARP14
ENSG00000140416	5849107275	6078652334	599996398	6200107574	6011419144	7067156283	6233459717	7190757471	9923742361	5804689496	6113395181	6219342867	ENSG00000140416	-1594178122	7271121965	517965482	0.041076219	0.235940635	15	63042631	63071915	+	protein_coding	TPM1
ENSG00000197943	-0.144230001	1235762808	0.859539475	-0.10155292	-0.173488805	0.66560837	0.732984037	1821986966	3606974694	0.589652269	205928477	0.780045173	ENSG00000197943	-1589471657	1468196162	8572765496	0.011981685	0.147332373	16	81739096	81962685	+	protein_coding	PLCG2
ENSG00000269825	0.703137968	-0.373439135	0.660549712	0.084199462	0.377920625	0.835061589	1092838272	1133582986	3734439269	0.931899224	1257712544	0.840593005	ENSG00000269825	-1587811909	1406263075	8769874834	0.011241599	0.144047876	19	52650436	52653284	-	lncRNA	AC022150.4
ENSG00000063127	0.118568586	0.087757388	0.52062431	0.451506695	-0.12939627	0.318842423	14813688	1304066811	1016321166	1030043943	2422751529	2572711962	ENSG00000063127	-1583528907	1205669099	252344503	0.000248271	0.050320363	19	49289637	49325215	-	protein_coding	SLC6A16
ENSG00000277954	-0.465804438	-1645567532	-0.092639065	-0.565141843	-0.709540983	0.923645473	1049736163	0.623310577	-0.643888317	0.382316491	1954771398	2432226221	ENSG00000277954	-1583481843	0.730748505	8349503883	0.012889887	0.150969186	16	79202623	79206739	-	lncRNA	AC092376.2
ENSG00000175164	0.118568586	-0.373439135	-0.00542137	-0.14175606	-0.526848962	116079768	1049736163	1133582986	2540356866	2405686476	1204007778	0.716844494	ENSG00000175164	-1580541375	111320831	1481226114	0.002086424	0.091103146	9	133250400	133276024	-	protein_coding	ABO
ENSG00000162595	1702744743	2972234841	3801313556	4778342394	4662364042	3684248531	4919288432	478566296	3568387514	4976707157	5380308473	6995625152	ENSG00000162595	-1579411325	4910861249	7192599587	0.019302593	0.172197668	1	68045885	68051631	-	protein_coding	DIRAS3
ENSG00000135824	4551144861	3727161857	4486444878	4091128657	3923015834	4838655665	527904602	5703494918	3968781656	471053769	6548607458	7015047825	ENSG00000135824	-1571225501	5308518717	1234862683	0.003998342	0.109032225	1	182641815	182684576	-	protein_coding	RGS8
ENSG00000164695	0.233955093	-0.71217915	0.22845536	-0.93731235	-1353395863	1676289362	0.648834938	0.832861379	2898664373	0.683121009	213776495	1769779203	ENSG00000164695	-1564599644	1182785878	7183285783	0.019178043	0.172197668	8	81732447	81759515	+	protein_coding	CHMP4C
ENSG00000187699	1729209804	1255420297	2084018865	2443632549	1374521502	1214458739	3628338558	2830540862	2602786601	1165775218	4141819698	377760051	ENSG00000187699	-1559333695	2726439635	1318475346	0.003142975	0.101819812	2	189879608	190203484	+	protein_coding	C2orf88
ENSG00000160298	2547595732	2046849958	2427476353	2864791819	240315709	2527595541	3954692437	3563936441	3154524931	1869355752	4992617719	4735049343	ENSG00000160298	-1554877137	3459464926	1377957753	0.002697266	0.09926845	21	46300180	46323875	-	protein_coding	C21orf58
ENSG00000115353	-1142815893	-0.873607552	-0.00542137	0.76591656	-0.775968235	1066673792	0.70547611	1456516807	1794868262	-0.587478308	2599539191	1815747474	ENSG00000115353	-1554374379	1026183436	8252752858	0.013308338	0.152668886	2	75046462	75199520	-	protein_coding	TACR1
ENSG00000187688	135735459	2691141575	1314151191	1129030036	0.929689599	1570516443	2966178007	2982699102	408542044	3190052838	2414893678	2716964419	ENSG00000187688	-1552056534	2589203941	1871705157	0.000861372	0.071920111	17	16415570	16437003	+	protein_coding	TRPV2
ENSG00000254377	2447544504	2395837841	1948594667	2293430263	1520045107	232295389	2575938301	1793636107	2005943859	3495088008	4829293136	4721026181	ENSG00000254377	-1552010027	3153838686	9085618516	0.010164538	0.139713927	8	64373150	64383787	+	lncRNA	MIR124-2HG
ENSG00000134333	7759245873	7204740414	6583148399	6278840345	5999678408	8979267202	9055980591	9268513659	9340424473	8436248753	942741804	8679554501	ENSG00000134333	-1551458176	8501350193	1118726025	0.005505061	0.11826654	11	18394559	18408425	+	protein_coding	LDHA
ENSG00000184343	-0.728485274	-1971410668	-0.00542137	-0.409793637	-0.709540983	0.502618989	0.362201713	0.590726252	0.682310864	1006126575	1667911075	1689752724	ENSG00000184343	-1534424391	0.534823666	1456069325	0.002218933	0.092159697	X	153776411	153785732	+	protein_coding	SRPK3
ENSG00000143632	0.80617723	0.826603171	1074968997	0.309638982	-0.526848962	0.502618989	1825993074	2905316516	0.497498535	1187205587	2769387436	1917632178	ENSG00000143632	-1534172222	1512475515	1372006452	0.002738387	0.09967728	1	229431244	229434098	-	protein_coding	ACTA1
ENSG00000179277	1854708508	0.688817775	1380423049	0.968341637	0.8657698	1750821923	2882675107	2169576488	2499920317	3401927439	3083777773	2616656635	ENSG00000179277	-1534063554	2263782499	3063222866	0.000103865	0.042881857	17	15786617	15787575	+	processed_pseudogene	MEIS3P1
ENSG00000137558	3447427155	1690367391	3078576119	2503507468	2365133651	3272551387	5443134283	4694684549	3349186448	4094553251	4110539209	3239602012	ENSG00000137558	-1526175452	379370349	14204878	0.002423426	0.095492799	8	74824533	74855029	+	protein_coding	PI15
ENSG00000102468	1547814681	0.717447728	1645904065	2278274766	1664801126	1142457764	3415647493	2101820012	1229174752	3216349277	3216271698	3917684352	ENSG00000102468	-1525483232	2520556157	1376137873	0.002709764	0.09926845	13	46831549	46897076	-	protein_coding	HTR2A
ENSG00000258702	0.533311256	0.800078765	0.633629311	-116694725	-1077272091	-0.551134668	1888485245	1263297114	0.036854499	2396516075	1257712544	1438720811	ENSG00000258702	-1521125558	0.984793251	1086176247	0.005942242	0.119124303	14	96592398	96605974	+	lncRNA	AL137786.1
ENSG00000258289	4502109256	4053382675	4510689519	4538652704	4016743066	4547776746	5306769947	4641988382	4536953561	6382464253	6590195492	6472287634	ENSG00000258289	-1515218375	5325337671	1817758287	0.000966328	0.07453607	14	64914360	64944591	+	protein_coding	CHURC1
ENSG00000254602	-0.006855101	-0.790636677	-0.336980075	-0.868229226	-0.775968235	0.835061589	0.959465116	0.86045902	2040186198	105357126	1514584484	0.650747808	ENSG00000254602	-1508291322	0.708979108	1719843039	0.00119724	0.077153309	11	57638023	57652790	+	lncRNA	AP000662.1
ENSG00000265519	0.992501607	-0.150121971	0.298685839	0.339150547	-0.265934948	0.586414185	2028268595	0.590726252	1594373763	2261605758	1965570093	1999577633	ENSG00000265519	-150719382	1271140118	2428317453	0.000293367	0.055255297	17	15787786	15788205	-	lncRNA	AC015922.2
ENSG00000188859	1423674628	1631409168	1533894606	1612585249	1714035293	1528762951	2671443849	2449468391	1431922449	2760472876	4083530838	3565278131	ENSG00000188859	-1502966361	2501392158	1734457214	0.001159009	0.076982024	1	166057425	166167001	-	protein_coding	FAM78B
ENSG00000174963	-172636567	0.366114248	0.52062431	1612585249	2131423718	19642531	1605617623	2612534532	3748314724	3226735097	2699952906	0.650747808	ENSG00000174963	-1499029517	2179645993	5786838532	0.032108315	0.211054898	3	147386045	147406860	-	protein_coding	ZIC4
ENSG00000006016	5795327316	6043750538	6710982467	7025787058	716973361	5377725776	8794272017	9020270925	7237252115	4283002498	8012980457	709333847	ENSG00000006016	-1495818938	7430804743	6320283771	0.026439414	0.194518593	19	18572219	18607741	-	protein_coding	CRLF1
ENSG00000236090	-0.350463233	0.213680179	-0.84186316	-1343239384	-2546036262	0.53109494	1092838272	1263297114	1061478457	0.489705817	1292436272	0.650747808	ENSG00000236090	-1495234344	0.459163977	1109695528	0.005553747	0.11826654	2	41819746	41820754	+	processed_pseudogene	LDHAP3
ENSG00000181019	3854443013	3575116824	3568853036	3325531507	3209796924	39990813	504669538	5092477482	6078087972	4411470297	4794891756	4506550805	ENSG00000181019	-1494546964	4544096477	2997193926	0.00011483	0.042881857	16	69706995	69726668	-	protein_coding	NQO1
ENSG00000158716	1981211192	210217787	1749840255	1761700418	2113187165	2247737861	2195788473	2345888613	2734096443	3277571452	394034042	466352937	ENSG00000158716	-1483650436	2917700887	1425760677	0.002391781	0.095290164	1	159780931	159782543	+	protein_coding	DUSP23
ENSG00000170396	0.471949171	-0.71217915	0.578232975	1195078281	-0.709540983	2204192086	2354745563	1720221308	0.993201173	2774699255	311805935	2077117672	ENSG00000170396	-1482559809	1776704638	7968335607	0.014633783	0.157082852	2	184598528	184939492	+	protein_coding	ZNF804A
ENSG00000170381	1407378238	1601001191	1364138294	1612585249	1613827222	2636444974	3490083407	2596212212	2802192318	3913535352	3494969681	2625287196	ENSG00000170381	-1478292965	2687850812	2364474832	0.000328973	0.056008106	7	83363237	83649139	-	protein_coding	SEMA3E
ENSG00000156925	2655026307	1385997863	1774695061	2231828948	2418090234	232295389	2381065143	3302393254	4240726089	2145978154	3769080369	4547993095	ENSG00000156925	-1473194341	3097631093	1336273502	0.00300119	0.100498112	X	137566126	137577691	+	protein_coding	ZIC3
ENSG00000137310	0.196509034	-0.873607552	-0.23422705	0.048913164	-1163571752	1726403083	0.648834938	1283825974	325513639	1526802648	0.573649797	0.840593005	ENSG00000137310	-1469481693	1169396619	5852492063	0.031305324	0.208765279	6	31158546	31167159	+	protein_coding	TCF19
ENSG00000119917	1176848964	0.599352494	154838068	0.744019786	0.466780491	2506239322	1465057424	0.746752094	4568579801	2078770854	2585606706	1889248995	ENSG00000119917	-1468177878	2260600882	5477063589	0.036242222	0.223894549	10	89327996	89340971	+	protein_coding	IFIT3
ENSG00000002586	6197779767	5902843997	5962594888	5553373792	5536104492	64053089	7763855952	8145417645	831507633	4869770814	6535531309	6498361199	ENSG00000002586	-1465470305	6871435533	100283081	0.007712536	0.128791407	X	2691186	2741309	+	protein_coding	CD99
ENSG00000134297	-0.591174596	-0.790636677	-1088477926	-0.225687941	-1353395863	0.66560837	-0.352664626	0.86045902	202886215	0.981806005	0.80769301	0.616528075	ENSG00000134297	-1462697442	0.453375286	1112786437	0.005504925	0.11826654	12	45173063	45216041	-	transcribed_processed_pseudogene	PLEKHA8P1
ENSG00000169255	539147395	4817719767	4673178786	3550350789	3938634577	4454221923	6188838895	6151772073	5374340418	6481193771	6020006555	5860364043	ENSG00000169255	-1462096293	5498339165	2665707229	0.000194981	0.045118643	3	161083882	161105411	-	protein_coding	B3GALNT1
ENSG00000138722	3486736924	1255420297	3078576119	3584636428	265712883	3808678803	5240034253	5344126189	4514801243	2441796052	5003137831	3363416665	ENSG00000138722	-1460805311	4083250505	835326768	0.012980291	0.151262416	4	89879531	89954629	+	protein_coding	MMRN1
ENSG00000134020	0.676185757	1349880188	1762321182	0.890745607	0.603703477	-0.094396587	3518024294	3148587829	1698101108	-100685649	2230217996	1656456382	ENSG00000134020	-1457333752	1864818493	6316754094	0.026256971	0.193498826	8	22713250	23000000	-	protein_coding	PEBP4
ENSG00000187372	1471487592	1675852177	1774695061	1333480282	2333976464	2779795253	152922477	2042819187	2923336797	4150174467	4081050273	3952394419	ENSG00000187372	-1455902938	2882689669	1001210099	0.007636055	0.128641285	5	141213918	141218979	+	protein_coding	PCDHB13
ENSG00000145451	2195670906	1569938474	2371548677	2573466184	183023628	2589830472	4247144344	2202297599	1860217902	3796402128	4007193373	4287526364	ENSG00000145451	-1452033745	312813412	1261699639	0.003650244	0.105950927	4	174636919	174829247	-	protein_coding	GLRA3
ENSG00000173040	-0.296075902	-0.202794838	-0.138308337	-2218688925	-0.775968235	1500240475	1290918892	1382304552	2947594367	-0.516469947	0.682379558	0.392181939	ENSG00000173040	-1450958754	0.910458023	478485097	0.047996514	0.24958187	4	5542771	5709548	-	protein_coding	EVC2
ENSG00000287168	0.340792541	0.599352494	0.578232975	-1086272225	-1572035554	-0.675768821	1465057424	0.887538634	0.359671799	2601959112	1090200954	-0.261937068	ENSG00000287168	-1449422866	0.777305143	7371015006	0.01795615	0.16677392	9	62801533	62802699	-	lncRNA	AL512625.3
ENSG00000128918	0.855062425	0.536470097	0.365655612	1023916958	-0.045059002	1943216864	205030363	221304177	2983232701	2593958403	2099058443	1785265274	ENSG00000128918	-1445513456	180030658	1796772471	0.001011116	0.075474891	15	57953423	58497866	-	protein_coding	ALDH1A2
ENSG00000185633	5784326497	5214087581	5797317881	5588356763	486939545	4982209234	6730542088	6511892647	434713259	5525414739	8124986232	728186314	ENSG00000185633	-1445277661	6315011338	8753175236	0.011444813	0.145299243	12	57234902	57240715	-	protein_coding	NDUFA4L2
ENSG00000076258	-0.591174596	-1645567532	-0.567447407	-0.459740546	-1077272091	1142457764	0.289958171	0.21660041	2508098805	-1460652593	1600229815	0.780045173	ENSG00000076258	-1442072021	0.603438566	504551698	0.043103305	0.240203946	1	171314182	171342084	+	protein_coding	FMO4
ENSG00000064989	1805811113	0.659608145	1685762734	0.890745607	-0.173488805	233107421	3699782876	3756173541	3264822139	1576372547	1499802589	-0.261937068	ENSG00000064989	-143229438	2292155453	5104467626	0.042080397	0.237414933	2	187341963	187448460	-	protein_coding	CALCRL
ENSG00000239697	0.471949171	-0.202794838	0.22845536	-0.225687941	-0.526848962	0.251985292	21039623	1401218562	1449015857	0.621486125	1090200954	1438720811	ENSG00000239697	-1432232325	0.88460297	2787903064	0.000159576	0.044481156	17	7549057	7557890	+	protein_coding	TNFSF12
ENSG00000178202	356228213	263971435	286372668	2675322889	2210750296	4672848052	4000683397	476207943	6471696201	3854483794	3535394282	2920007156	ENSG00000178202	-1425336367	424361749	5253038318	0.039883844	0.232137441	11	108472111	108498384	-	protein_coding	POGLUT3
ENSG00000285081	0.077960292	-1155679342	0.490933718	-0.409793637	-0.416759661	-0.382306427	0.091736106	-0.555598431	1698101108	0.30600874	1600229815	2025890098	ENSG00000285081	-1424600101	0.620143702	9612184089	0.008624966	0.134204796	7	29191581	29194109	-	lncRNA	AC004593.1
ENSG00000184898	1269922977	0.213680179	0.365655612	1023916958	0.550483316	1932582591	281992519	2759026962	3576187958	-0.587478308	1681074485	1294664262	ENSG00000184898	-1423364052	1881551986	6327584964	0.026151188	0.193186054	2	151247939	151261863	-	protein_coding	RBM43
ENSG00000197584	0.233955093	-1155679342	0.036286724	-0.183111722	-1572035554	-0.74237085	0.759977267	0.339360852	1343278744	-1215985063	1257712544	1622373394	ENSG00000197584	-1422716995	0.397045705	9391850722	0.009233464	0.137507849	3	178272931	178844429	+	protein_coding	KCNMB2
ENSG00000258932	-1348831939	-1055401448	-1181033418	0.478279836	1773305388	2409858442	2082737716	2255235745	1934920063	254499938	2406992794	2590450779	ENSG00000258932	-1415294225	178591005	506542244	0.042754636	0.239134343	14	27258716	27845286	-	transcribed_processed_pseudogene	AL390334.1
ENSG00000003402	3019084202	2313840719	1915451348	1896836787	2365133651	5122152299	4598836818	463999922	5466407771	4068806572	4806950718	4494824596	ENSG00000003402	-141311686	4204252795	6481979015	0.024907816	0.189272548	2	201116153	201176687	+	protein_coding	CFLAR
ENSG00000274602	3361216424	3617507567	3362999258	3945228765	3864255429	3749320447	5897461523	5555167436	6108663302	3174041785	2904592309	3373697377	ENSG00000274602	-1413115992	4537698991	6878928573	0.021570901	0.179550591	22	18533645	18577968	-	transcribed_unprocessed_pseudogene	PI4KAP1
ENSG00000184785	0.440260823	-0.637769178	0.076822846	-116694725	-1255364019	1066673792	0.786474708	11998974	0.820072836	1208322275	1853763661	1889248995	ENSG00000184785	-1411728993	0.83190945	1101595496	0.005684104	0.11826654	X	134990990	134992473	+	protein_coding	SMIM10
ENSG00000197594	2735558698	2035525119	3165718158	3644960135	2736713132	3439585152	3925185311	435238353	606081744	1385632073	4083530838	3278422	ENSG00000197594	-1409478789	3917853951	5770425875	0.032549754	0.212209396	6	131808015	131895155	+	protein_coding	ENPP1
ENSG00000271643	0.902345309	-0.050216566	-0.23422705	-0.620878277	-1077272091	0.923645473	1345402246	0.86045902	27548648	1492783813	1129142643	0.12640788	ENSG00000271643	-1408497361	0.991648705	8620672822	0.011796691	0.146348741	3	33793643	33798539	-	lncRNA	AC112220.2
ENSG00000102362	2479075003	1953659904	2043687276	0.890745607	0.8657698	0.69106898	2263375224	1993817221	1209248164	3282557936	3453379641	4135723145	ENSG00000102362	-1405040704	2504831705	7972616743	0.014612717	0.156967497	X	100674490	100732123	-	protein_coding	SYTL4
ENSG00000079215	3061359444	2266188963	3225533716	3878958231	3301236671	4284799921	5587628471	5464784222	5811877734	3242174971	3599193755	2442029726	ENSG00000079215	-1402246661	4333794722	620441382	0.027605583	0.197071497	5	36606354	36688334	+	protein_coding	SLC1A3
ENSG00000169860	2860529523	3113570944	2964384485	2864791819	2210750296	4838655665	4913289367	5224445668	5316141013	4478189069	4648444896	3660723038	ENSG00000169860	-1386114373	4270373244	104451993	0.006710914	0.122277701	3	152835130	152841439	+	protein_coding	P2RY1
ENSG00000276855	1374222598	0.401832745	1054817242	0.309638982	0.283226289	1485764951	2372345192	156113401	1499113508	262569842	2550175221	2536566278	ENSG00000276855	-1383640083	1735886147	2003748561	0.00065572	0.066513267	17	15789015	15789705	+	lncRNA	AC015922.3
ENSG00000107201	1878549447	1385997863	1724549732	1446262042	1229683873	3064260529	2354745563	2563002902	5121981572	2577822634	2230217996	1533467463	ENSG00000107201	-1380563831	2779523058	525069204	0.03966505	0.231279512	9	32455301	32526208	-	protein_coding	DDX58
ENSG00000203799	1818191708	1293949542	2525918277	3174096558	2700526599	2230476953	3171122816	2652550246	3367282484	2043955476	4715551504	4735049343	ENSG00000203799	-1379451839	3254919621	8270569356	0.0132301	0.152358865	6	109165830	109355063	+	transcribed_unitary_pseudogene	CCDC162P
ENSG00000269313	0.9704852	0.291909536	0.398009687	-0.14175606	-0.12939627	0.740680616	1049736163	0.623310577	1229174752	1801497278	2484119538	2371963619	ENSG00000269313	-1378431051	1229685087	1507930489	0.001955712	0.089741146	X	49162563	49168483	+	protein_coding	MAGIX
ENSG00000142606	1287838331	2091280734	1347667621	1041976287	0.8657698	-0.74237085	274083487	2296230673	1449015857	261782864	2719223415	3008434546	ENSG00000142606	-1378278386	2022002975	12075959	0.004224382	0.111069754	1	2590638	2633016	-	protein_coding	MMEL1
ENSG00000104324	3237618486	2691141575	3230033807	2436823756	225300601	3432054729	5020424823	5037625561	3864349063	2788786717	392935049	4105199224	ENSG00000104324	-1372950672	3784840972	1453359008	0.002233785	0.092303179	8	96645241	97149654	+	protein_coding	CPQ
ENSG00000114654	2260614045	0.852648708	2780273679	3753059098	3041599186	1611095446	4602569787	4262150861	3845108639	-0.098341261	4547843704	4019405456	ENSG00000114654	-1370549733	3509003478	4808464696	0.047799641	0.249508568	3	129001628	129040742	+	protein_coding	EFCC1
ENSG00000143365	1577249613	1045639747	1645904065	2065231214	1106032779	1995243277	2598545857	2365282885	1654556425	1624295688	3592242663	415373224	ENSG00000143365	-1369738719	2453322082	9809171948	0.008120283	0.131928127	1	151806070	151831845	-	protein_coding	RORC
ENSG00000121310	2407136903	1929390486	167259849	1866756042	1639539292	4379846147	4058903817	4041816528	5059358411	2991193217	415838627	3353062166	ENSG00000121310	-1369537297	3568366215	6688269443	0.022951092	0.182769864	1	52895909	52927212	-	protein_coding	ECHDC2
ENSG00000196517	0.533311256	0.852648708	1152873871	1825647165	1626740537	2409858442	281992519	2440353395	2564085723	3226735097	3151545195	2954662049	ENSG00000196517	-1366163048	236407193	1946050859	0.00073765	0.068133816	1	43991499	44031467	-	protein_coding	SLC6A9
ENSG00000146530	-0.096969925	-0.099304645	0.52062431	-0.678854842	-1077272091	0.613298176	-0.473219813	1133582986	2953595561	0.419008328	0.150114055	0.684174643	ENSG00000146530	-1364520699	0.77851853	5745048818	0.032632124	0.212302108	7	12330884	12403941	-	protein_coding	VWDE
ENSG00000238058	0.407860788	-0.002743906	0.606197014	-0.868229226	-0.995844657	0.285801108	0.430999494	-0.555598431	0.430230437	2189104379	2366826003	1034491194	ENSG00000238058	-1362757266	0.822694697	7190041536	0.01913241	0.172197668	9	135907811	135916126	+	lncRNA	AL355574.1
ENSG00000069535	464795469	4505219942	4737805281	5079823422	4752018041	4663231816	601766774	5645187543	4760515564	5490285588	6747852576	6873707863	ENSG00000069535	-1359946889	5575258301	197173397	0.000699795	0.067471922	X	43766609	43882450	-	protein_coding	MAOB
ENSG00000152583	4848375157	4965271232	5112754073	5344607259	5604609411	5932262935	771920753	7519276074	6551516088	523387847	5925000872	5324217717	ENSG00000152583	-1355506815	6182210309	9982656099	0.007818789	0.12976305	4	87473334	87531061	-	protein_coding	SPARCL1
ENSG00000233058	1269922977	0.928077575	0.686976971	0.890745607	1506135786	2355164484	3205894446	2265594202	1794868262	2649053416	3278218511	2581608634	ENSG00000233058	-1345928798	2200730774	1560455497	0.001725377	0.086627723	3	194487139	194521156	+	lncRNA	LINC00884
ENSG00000119938	3715745674	3145526483	3779989221	2743123896	2777814611	4716895292	5718099087	5330623199	4331087241	4501899657	5104323483	4414945098	ENSG00000119938	-1344728961	4475332211	1347851184	0.002912951	0.100206332	10	91628441	91633071	-	protein_coding	PPP1R3C
ENSG00000116157	250227873	1747010486	1937631278	1195078281	1212655151	3093195908	3415647493	3820818395	3819048962	2978957653	341450107	3001821572	ENSG00000116157	-1344676507	2929268251	161561438	0.00151669	0.083143744	1	52602370	52609051	+	protein_coding	GPX7
ENSG00000259820	2214526304	1090107241	1459198623	0.987105626	0.970781772	2005427149	1971662023	2030723846	4228403748	2459517476	2817865654	2174418936	ENSG00000259820	-1344063469	2351701146	9996622504	0.007671779	0.128641285	8	134792019	134798272	-	lncRNA	AC083843.3
ENSG00000099994	0.592169562	0.401832745	-0.138308337	0.605164124	-0.416759661	2025581736	0.619658004	2676037529	3349186448	1348070213	1129142643	113461128	ENSG00000099994	-1342829622	1546971116	5886447329	0.030899348	0.207729346	22	24181486	24189106	+	protein_coding	SUSD2
ENSG00000141433	3924828126	3617507567	4042976212	4400256542	3877821776	3116873162	5215866891	4847305078	4193330528	4887880442	5362034696	6092818055	ENSG00000141433	-1338919567	469852301	2087905735	0.000554401	0.064276465	18	904870	912172	+	protein_coding	ADCYAP1
ENSG00000244731	2127665973	2378014766	259033734	1303851297	2461984053	2264794693	426374227	3954876703	2691640707	2687157382	3895869288	3122560239	ENSG00000244731	-1338683846	3052229949	1761498991	0.001091942	0.076843987	6	31982056	32002681	+	protein_coding	C4A
ENSG00000144843	-0.144230001	-0.499558799	-0.284688959	-0.565141843	-1077272091	0.66560837	0.048600559	0.452489688	1767876405	1404052523	0.900652912	113461128	ENSG00000144843	-1335055711	0.554576882	1394551222	0.00258635	0.097427189	3	119579267	119589945	+	protein_coding	ADPRH
ENSG00000271533	1137870346	1022881234	1576923634	1162432096	1343568586	1738664166	22727771	1087617017	2179839821	2903281544	3174996568	3337389727	ENSG00000271533	-1333248879	215312773	1595090758	0.001590716	0.083386485	X	74209975	74213660	-	lncRNA	Z83843.1
ENSG00000230453	1233410713	0.329488927	0.076822846	-0.183111722	-0.58521304	-0.74237085	-0.473219813	-0.230429645	0.561769376	2477023857	1484867669	2371963619	ENSG00000230453	-1331136758	0.95694013	5599549224	0.034536454	0.218098043	9	33524393	33573009	+	protein_coding	ANKRD18B
ENSG00000169946	1014187074	-0.567009549	0.8825889	131874185	0.629594994	1900201205	2529631798	2476472856	2768546113	0.489705817	3007453725	151500939	ENSG00000169946	-133051801	1833208428	865707001	0.011658376	0.145798328	8	104590732	105804539	+	protein_coding	ZFPM2
ENSG00000180787	1532868901	0.659608145	1314151191	1094836267	0.347041336	1855863463	1465057424	0.452489688	2854445535	1882552671	3506107382	3001821572	ENSG00000180787	-1320967703	2011143022	8062265356	0.01417963	0.155190305	17	5078466	5096374	+	protein_coding	ZFP3
ENSG00000155313	4032350537	3418279076	3614313335	4112649373	3450328155	4913569757	5151068864	5156495388	6527577856	4260433337	5118907338	4657230864	ENSG00000155313	-1315590119	4825417086	1201809761	0.004291794	0.111426173	21	15730024	15880069	+	protein_coding	USP25
ENSG00000245105	1970158497	1133245019	1208660363	1376813156	0.495224449	1663484134	2529631798	-0.06554427	0.529991827	3520636564	3382625784	303458742	ENSG00000245105	-1314630613	2165079711	5773619819	0.032272922	0.211586689	12	9065162	9068689	+	lncRNA	A2M-AS1
ENSG00000137693	5641847436	4965271232	5718645269	6028446725	5203705195	6126144783	6873349239	7114014707	833618882	3179398571	661698405	6195634614	ENSG00000137693	-1313259205	647197854	5478574185	0.036468339	0.224604113	11	102110446	102233424	+	protein_coding	YAP1
ENSG00000101542	1455725349	-0.435121241	1152873871	125823467	0.680024389	2213007025	2263375224	2042819187	1683731754	1608497527	3299713196	3337389727	ENSG00000101542	-1313245206	2042101012	8619888064	0.011799695	0.146348741	18	61333429	61555779	+	protein_coding	CDH20
ENSG00000046889	0.830826875	0.043216276	0.859539475	1404995142	1177982588	108599625	2017123572	2006224629	3512570555	1099505221	2230217996	1060180102	ENSG00000046889	-1309335129	1738242425	1015115474	0.007323676	0.126200962	8	67952045	68237032	+	protein_coding	PREX2
ENSG00000101958	5616374989	5226590511	546456421	5572913405	5383742226	5185103836	5408367548	4736243093	3828876586	7161130715	7032866811	8113863784	ENSG00000101958	-1308103142	6213837111	5181674797	0.041042834	0.235916193	X	14529297	14731812	+	protein_coding	GLRA2
ENSG00000184368	4242152308	4885517993	4605520983	5011584286	4747591335	3939249283	5695555816	5023961815	3748314724	656697094	6640759913	6164885812	ENSG00000184368	-1307863359	5413293094	1065247359	0.006374824	0.120191585	X	20006712	20116907	-	protein_coding	MAP7D2
ENSG00000256463	1793323353	1747010486	1926583937	2450409358	2511560663	2409858442	3191094819	3148587829	4693963771	1801497278	2787758192	3609446384	ENSG00000256463	-1304687463	2962403767	1092489153	0.005834937	0.118801737	18	78980274	79002677	+	protein_coding	SALL3
ENSG00000231752	0.374716364	0.401832745	0.686976971	0.012742128	-0.646038141	0.764860992	1092838272	156113401	2307160008	1422240741	1454525847	1438720811	ENSG00000231752	-1302474563	1097498403	2142121643	0.000498745	0.063114578	1	121519111	121575702	+	transcribed_unprocessed_pseudogene	EMBP1
ENSG00000060140	-0.591174596	-0.099304645	-0.092639065	0.118643272	0.347041336	1441445969	0.252432883	0.77602998	2898664373	0.981806005	1484867669	1639515535	ENSG00000060140	-1300270798	1105054931	7443848848	0.017506865	0.165234344	12	10618922	10674318	-	protein_coding	STYK1
ENSG00000205710	202459418	2867553386	1659313018	-0.678854842	1434503585	2583046582	1994571861	3013755704	3138809238	4182546149	3012669555	3438793524	ENSG00000205710	-1294435425	2767024374	6813493287	0.021882973	0.180754918	17	4899417	4902934	+	protein_coding	C17orf107
ENSG00000163568	-0.006855101	-0.202794838	-0.138308337	-0.620878277	-0.086611449	0.716088044	-0.089130193	0.299590151	2516231192	0.30600874	1514584484	1158592116	ENSG00000163568	-1293890928	0.750263667	8542213302	0.012101435	0.14749953	1	159062483	159147096	-	protein_coding	AIM2
ENSG00000182508	-0.144230001	-0.257463905	-0.284688959	-0.739259173	0.347041336	1178907377	1575544132	1242471917	1449015857	0.419008328	2007974287	127285826	ENSG00000182508	-1288150826	0.908109754	1308961728	0.003221953	0.102937253	X	112630647	112680054	-	protein_coding	LHFPL1
ENSG00000196872	0.306051778	0.043216276	1094843142	2381164691	1773305388	0.145505015	2489874251	1779248979	1712328753	0.095461306	3430178448	3272939832	ENSG00000196872	-1277644096	1998613295	4982257791	0.044234025	0.241735065	2	98793845	98936259	-	protein_coding	KIAA1211L
ENSG00000135842	1562607215	1349880188	1314151191	131874185	0.57733879	287173046	2894904098	3108869417	289242977	346469803	3108347454	1605025118	ENSG00000135842	-1274900457	2447381863	1069336763	0.006239918	0.119902332	1	184790723	184974508	-	protein_coding	NIBAN1
ENSG00000181418	4532481728	4207659989	4668213061	4883487945	4259929627	4132835215	4518126855	4909726966	279552556	4904148773	6952368207	6730564171	ENSG00000181418	-1265399405	5238745991	52871827	0.039343097	0.230952217	12	48995148	48999375	-	protein_coding	DDN
ENSG00000198963	2107632317	2386953826	2403772325	3041247609	2730744723	2462554415	4335035252	409215396	3992293118	4257903719	2738239912	2371963619	ENSG00000198963	-1264428187	3313486039	1448915296	0.002258385	0.092981218	9	74497334	74693177	+	protein_coding	RORB
ENSG00000230461	1577249613	0.928077575	1737250411	1815184275	1761644568	1348501855	1983162417	1594385876	1147761823	0.454790084	3546225386	4303746867	ENSG00000230461	-1263520046	2311759931	4771046186	0.048273603	0.25029956	1	213817750	213988508	-	lncRNA	PROX1-AS1
ENSG00000147010	5709039614	5888752717	5793522496	5537549294	5385642732	5464256453	6010660774	6199150346	7180495175	6851236289	7160826301	7449486752	ENSG00000147010	-1259468365	6403302036	3046822747	0.000106471	0.042881857	X	19533976	19887600	-	protein_coding	SH3KBP1
ENSG00000165370	1269922977	1133245019	1190303511	0.530380147	0.550483316	1047089026	2628148517	0.523263036	-0.263732471	3638118361	1654626453	1945467716	ENSG00000165370	-1259362438	1725871818	5503467939	0.035866222	0.222756245	X	137027446	137033847	-	protein_coding	GPR101
ENSG00000204604	374197546	3422632509	351455455	3157626668	3417264524	3887879814	4794294627	4972724231	6231676364	3455896288	3453379641	3394041595	ENSG00000204604	-1257647616	4301514453	7470704876	0.017444551	0.165234344	19	52838009	52857649	-	protein_coding	ZNF468
ENSG00000253676	3361216424	3452744166	3329841227	3462570019	3528097007	2462554415	4504225045	475290519	3471336305	2972800735	5105544451	5261933149	ENSG00000253676	-125721778	4063790688	1241733076	0.00385086	0.106991812	8	106697426	106698013	-	processed_pseudogene	TAGLN2P1
ENSG00000129493	3181224727	284177795	338737705	3763980644	3534963362	4016809241	5108384306	4694684549	5174310924	4057214439	4882968878	4282078748	ENSG00000129493	-1255996949	4261457357	277911494	0.000161858	0.044481156	14	31291787	31420550	-	protein_coding	HEATR5A
ENSG00000231784	-0.24366462	-0.099304645	-0.631314532	-0.565141843	0.315486627	0.38273801	1560268988	0.21660041	0.766536055	1328916067	1109803185	1337311719	ENSG00000231784	-1255918675	0.632727677	2032314997	0.000619092	0.06511721	17	752659	755336	+	transcribed_unitary_pseudogene	DBIL5P
ENSG00000164683	4216659444	4420690843	448456292	4075870838	4268194611	5543270664	5159963059	5775933761	7249499431	449976018	5263746349	5392797219	ENSG00000164683	-1254159899	5354252099	833793739	0.013092598	0.151894292	8	79764009	79767857	-	protein_coding	HEY1
ENSG00000243004	160609598	-0.373439135	2234935051	2142588787	1246513941	0.181878682	3039613997	2837501082	182136438	0.225438371	3160971538	3272939832	ENSG00000243004	-1250410151	2198597011	5332641771	0.038383408	0.228897541	7	19918980	20140453	-	lncRNA	AC005062.1
ENSG00000261211	0.502956428	-0.873607552	-0.00542137	0.084199462	-0.086611449	0.857722682	1380613959	0.21660041	1414624084	2210193495	1558042596	0.581476912	ENSG00000261211	-1236871574	0.89033185	1123978807	0.005332272	0.11783376	6	6680308	6683633	-	lncRNA	AL031123.2
ENSG00000121351	0.729595882	1068044812	0.992615952	1288805449	2294059215	1299683441	371710451	3050162115	1683731754	2101522936	2049167628	1639515535	ENSG00000121351	-1236391515	2107426881	9125713917	0.010036589	0.138772505	12	21354958	21379980	+	protein_coding	IAPP
ENSG00000101327	0.855062425	1489223251	2084018865	2470550857	3864255429	3761389107	3579927442	4817693416	2879879151	448901494	3702861098	4042142838	ENSG00000101327	-1231849211	3564033694	5770022252	0.032319534	0.211690986	20	1978756	1994285	-	protein_coding	PDYN
ENSG00000287625	0.15806508	-0.150121971	0.490933718	-0.183111722	0.216457332	-0.33015252	1448559517	1040138184	-0.05655143	1328916067	171985907	1419001242	ENSG00000287625	-1231221814	0.768422238	188801948	0.00083228	0.071224613	2	84926018	84966685	+	lncRNA	AC022210.2
ENSG00000140564	5343029584	4935116389	5026135692	5406902266	5128526075	664237976	6103816356	6591760833	8323645324	5144952441	645926657	5638529238	ENSG00000140564	-1229885439	6291309514	584330736	0.031650444	0.209935986	15	90868587	90883458	+	protein_coding	FURIN
ENSG00000108556	0.407860788	0.928077575	0.263997911	-0.51147885	0.437764438	0.716088044	-0.749541199	-0.230429645	1431922449	2830242083	1586304031	2102065097	ENSG00000108556	-1227060867	1148153155	5381299506	0.037645671	0.228039484	17	4897770	4934438	-	protein_coding	CHRNE
ENSG00000177119	4453333901	3969581061	431065247	4496710353	4276412516	6027782198	5622058678	5984704255	7458857963	4365212867	5467409306	4947822893	ENSG00000177119	-1224495097	5515184624	5661765314	0.033947421	0.216650252	12	45215986	45440404	+	protein_coding	ANO6
ENSG00000186792	0.533311256	0.536470097	0.429654072	0.829680765	0.034619174	0.559019694	1513448507	0.77602998	0.969704625	2903281544	1806496558	0.954560341	ENSG00000186792	-1224219518	1218169152	115721537	0.004855575	0.114185976	3	50292830	50299405	-	protein_coding	HYAL3
ENSG00000155629	0.233955093	-0.790636677	0.398009687	0.870676482	0.408152804	1105063332	1345402246	-0.173348194	2705931891	2055654203	1375756248	1250717601	ENSG00000155629	-1219914749	1192896499	7786719333	0.015561182	0.159771915	10	96593314	96720514	-	protein_coding	PIK3AP1
ENSG00000158710	7318976338	7659520374	7406788109	7464075191	7523716852	6604778023	8561419056	8758225982	7633729121	6806066107	9158012009	9255004633	ENSG00000158710	-1219424573	8100196165	1179938594	0.004558181	0.113652172	1	159918106	159925732	-	protein_coding	TAGLN2
ENSG00000186638	-0.465804438	-0.567009549	0.036286724	-0.314806009	-0.086611449	1123881702	0.619658004	1221341702	2441334725	0.001811856	1359472769	0.54555291	ENSG00000186638	-1219032623	0.782954634	7646270091	0.016325837	0.161489461	9	34252380	34311371	-	protein_coding	KIF24
ENSG00000143164	3851434448	3669718249	3977577318	4213695553	3984501191	4989923063	4717193852	4736243093	6476393155	5146320805	5416175961	5055516696	ENSG00000143164	-1218434579	4916497106	1414515862	0.002459856	0.096011437	1	167935782	168075843	+	protein_coding	DCAF6
ENSG00000189221	5381080069	4879196561	5842100344	6212120144	5711511662	4068722325	6042614718	6171186003	5403131015	4789725551	7596917783	7848207557	ENSG00000189221	-1218240264	6234759108	5493083839	0.036260751	0.223923614	X	43654906	43746824	+	protein_coding	MAOA
ENSG00000185070	3467215921	284177795	3600477503	2775865774	3432053098	5814847474	5225582471	5355080852	5762310191	5020643366	5133345241	5385195145	ENSG00000185070	-1216792202	4850546557	6296791271	0.026671076	0.194518593	14	85530143	85654428	+	protein_coding	FLRT2
ENSG00000115461	9267067551	8395942459	9206975121	9321874769	9036164624	1046370479	1070173083	1048466043	1113297633	7963620196	1112792396	1075510426	ENSG00000115461	-1214022768	1015491428	7255054317	0.018699722	0.170646818	2	216672104	216695549	-	protein_coding	IGFBP5
ENSG00000152137	5185903818	4770683582	4174867171	3540856996	3565463856	4282708044	4595094164	5502495837	7231398016	3857828622	4586833062	4918278441	ENSG00000152137	-1212952353	5105636034	5107131861	0.042296494	0.237593854	12	119178641	119221131	+	protein_coding	HSPB8
ENSG00000173281	4459274761	392731389	4415123601	4361233041	3987007079	6262419309	607991417	5960998287	7277877857	3537420993	5753354519	5548376927	ENSG00000173281	-1212396388	5567739105	4876966958	0.046465478	0.246906284	8	9136254	9151574	-	protein_coding	PPP1R3B
ENSG00000179270	0.306051778	-0.314286458	-0.698140501	-0.678854842	0.110126191	-0.551134668	0.759977267	-0.709405059	0.323054748	1509893499	1707046378	0.616528075	ENSG00000179270	-1211487188	0.434728481	990319101	0.00789161	0.130208614	2	29060975	29074523	-	protein_coding	PCARE
ENSG00000189431	1487079483	0.976257993	1380423049	1706157208	0.798886159	1395722261	2415427262	2449468391	2240001912	1700791248	30587824	2848095395	ENSG00000189431	-121130233	2037587034	2351968954	0.000336521	0.056008106	11	13009315	13012119	+	protein_coding	RASSF10
ENSG00000177508	1959020473	1941576228	230485831	2560996156	184135775	2603303296	3220543795	3114610864	3603162089	-0.91266069	3784408777	4353940738	ENSG00000177508	-1210315566	2955115799	4896322508	0.045827102	0.24576227	16	54283303	54286787	-	protein_coding	IRX3
ENSG00000180233	26130091	2155462071	2170842448	2100125405	1906344142	3112168696	2800555368	3073932472	5109941225	2954170742	3088725298	2748908187	ENSG00000180233	-1207892333	3124015201	7834055706	0.015312986	0.159125135	7	30284596	30367689	+	protein_coding	ZNRF2
ENSG00000258056	1562607215	0.568253873	1749840255	2047462436	1389752436	2290007686	255297083	2265594202	2610403738	3146955384	3345903585	3116451302	ENSG00000258056	-1207646778	2412441757	1716915193	0.001205074	0.077153309	12	55729103	55730852	+	lncRNA	AC009779.3
ENSG00000188596	1176848964	0.470721455	1054817242	1728631744	0.821526987	0.788642764	3088349528	1642869386	1361448568	0.652632688	2799876678	2518148062	ENSG00000188596	-1205259846	1771571374	9216255869	0.009754522	0.138772505	12	96489570	96875555	+	protein_coding	CFAP54
ENSG00000235859	1830466961	1616285292	2063994003	1783332468	1547467793	2159290924	1900665293	2660421903	434713259	2687157382	2542983294	2756784825	ENSG00000235859	-1205152782	2565141064	1111709567	0.005521877	0.11826654	7	30371507	30372741	+	processed_pseudogene	AC006978.1
ENSG00000255284	1981211192	1215833772	1737250411	1955179656	0.752509852	1348501855	2432306203	1968677624	2297755285	287053944	3269530158	3182267709	ENSG00000255284	-1200332279	2271138399	1737751702	0.001150588	0.076982024	11	777577	784297	+	lncRNA	AP006621.3
ENSG00000281501	-0.24366462	-1645567532	-0.768212847	0.504565167	-0.364712981	0.413655009	1027692393	0.173243836	1287354527	0.880203978	114822628	1034491194	ENSG00000281501	-1199339427	0.499565924	1166976341	0.004725139	0.113652172	4	25160640	25201440	+	lncRNA	SEPSECS-AS1
ENSG00000155792	0.340792541	-0.373439135	0.263997911	0.279511103	0.146447672	2347179005	2398348505	2136095988	1847382642	1165775218	1899531151	2232059842	ENSG00000155792	-1194044026	1525067315	7094476795	0.019789978	0.173462152	8	119873716	120050918	+	protein_coding	DEPTOR
ENSG00000184347	5085773406	4988949364	5570381548	6112562662	5744468057	5940247744	6727553769	703258017	6906603673	4048458802	7439771291	7039872241	ENSG00000184347	-1190806748	6345823206	8457972049	0.01258923	0.149064581	5	168661732	169301129	-	protein_coding	SLIT3
ENSG00000152782	200306575	1385997863	1980993646	2082783804	1714035293	3310008224	3093664344	2660421903	4250508741	3297414806	3811596066	2480590848	ENSG00000152782	-1187601685	2928120616	9764012107	0.008232866	0.132560599	10	89579496	89645572	-	protein_coding	PANK1
ENSG00000187123	1742262478	1704738018	1396526035	1866756042	1533821606	3181173947	2568323032	2970086817	4746757518	1882552671	2699952906	23616705	ENSG00000187123	-1181756548	2750523924	5615489696	0.034321524	0.217630642	2	149329984	149474138	+	protein_coding	LYPD6
ENSG00000101605	160609598	0.800078765	1786963711	1362512995	1652225501	2103497196	2481789554	1735206182	1982655609	2359240203	3633455547	3394041595	ENSG00000101605	-118016829	2300828074	1130232128	0.00523856	0.117186053	18	3066806	3220108	-	protein_coding	MYOM1
ENSG00000180229	2066710601	1841080542	1412451267	0.309638982	0.603703477	1395722261	3341635321	312602566	2947594367	1869355752	1391857986	127285826	ENSG00000180229	-1175840388	2088528879	7337626288	0.01816663	0.167514192	15	20379494	20506180	-	transcribed_unprocessed_pseudogene	HERC2P3
ENSG00000188549	1780726556	0.213680179	1114447224	1499510227	0.929689599	147114271	2977722025	2336092824	1609656424	105357126	3028204847	2471046762	ENSG00000188549	-1173853638	1938464647	1046982466	0.006662368	0.122086234	15	40331451	40340967	-	protein_coding	CCDC9B
ENSG00000127666	1487079483	0.745520564	0.429654072	0.721785541	0.034619174	2025581736	233692858	257970311	2741052501	1187205587	2128185244	1815747474	ENSG00000127666	-1171841422	1751659399	1013192748	0.007365968	0.12635972	19	4815931	4831704	-	protein_coding	TICAM1
ENSG00000123700	194779579	2768424923	2123253551	2522926015	2612385016	2937030474	288880256	3214231484	5150997307	2916173117	3539013692	2581608634	ENSG00000123700	-1171468654	3221036342	7817557582	0.015398959	0.159483595	17	70168672	70180044	+	protein_coding	KCNJ2
ENSG00000038002	3087165911	3242287883	3477185915	2628284695	2447500659	2820739578	4510199374	4381249092	4389805588	3287527245	4288791695	3718329595	ENSG00000038002	-1169604567	3689437467	2333546478	0.000348009	0.056008106	4	177430773	177442437	-	protein_coding	AGA
ENSG00000054277	1502504665	1403723189	1937631278	1288805449	1714035293	1995243277	3518024294	3464034304	3051972287	0.419008328	2108832861	2563760087	ENSG00000054277	-1169225519	2353133583	8073073353	0.01412844	0.154944128	1	241590101	241677376	-	protein_coding	OPN3
ENSG00000171365	5887799127	5398879868	5685442895	5359985176	4898970314	5809045253	6173862352	598939906	6699016179	6740081507	7320762331	6915648826	ENSG00000171365	-1165240577	623985536	2562254197	0.000232219	0.050320363	X	49922595	50099235	+	protein_coding	CLCN5
ENSG00000154655	0.563040547	-0.567009549	-0.23422705	0.012742128	-0.58521304	0.473569642	0.648834938	0.590726252	0.739003741	0.140100834	171985907	2012793852	ENSG00000154655	-1163948949	0.676826457	1006408284	0.007517493	0.127724158	18	5954705	6415237	-	protein_coding	L3MBTL4
ENSG00000274840	-0.144230001	-0.373439135	-0.768212847	-116694725	0.728750399	-0.094396587	0.786474708	0.965855101	0.359671799	0.382316491	1029743689	1656456382	ENSG00000274840	-1162828486	0.476350721	1136594688	0.005145174	0.116920508	3	18013225	18041603	+	lncRNA	AC132807.2
ENSG00000112208	0.948127595	0.717447728	0.686976971	1856588117	1520045107	2832227652	2489874251	2596212212	3424574498	2528303398	2744523447	2748908187	ENSG00000112208	-1159756668	2330321839	9662106789	0.00849368	0.133963619	6	57172325	57189833	+	protein_coding	BAG2
ENSG00000198797	2195670906	1989315287	30534057	3089799926	2840126058	3354506258	3925185311	3625550712	2782098903	3355358012	4956535087	4276610484	ENSG00000198797	-1159163849	352160242	1071456109	0.006201513	0.119902332	1	177170957	177282422	+	protein_coding	BRINP2
ENSG00000174326	0.036175788	-0.499558799	-0.284688959	0.012742128	-0.004669919	0.285801108	0.174320771	0.173243836	2548309929	-1215985063	0.944979071	1008336559	ENSG00000174326	-1157759608	0.602378895	5252907525	0.03962974	0.231209729	17	7041629	7043923	-	protein_coding	SLC16A11
ENSG00000242779	3863431247	2978162285	2948088362	2516482164	2856663178	3366407613	3858063749	3834798865	4961501486	43628606	4341558541	415671202	ENSG00000242779	-1155951745	3841191433	2071489406	0.000572652	0.064276465	19	52966895	53037898	-	transcribed_processed_pseudogene	ZNF702P
ENSG00000137393	-0.406981474	-0.202794838	-0.00542137	-0.620878277	-0.775968235	0.413655009	1431870764	0.655175186	1740369904	-0.824239943	0.682379558	0.392181939	ENSG00000137393	-1153493554	0.437326031	8704262855	0.011481852	0.145299243	6	18387349	18468874	+	protein_coding	RNF144B
ENSG00000138642	1729209804	1274813538	2225951456	1974114492	1948097062	2035554418	216582449	1955941618	394789004	2167702406	3211743456	3538113193	ENSG00000138642	-1152697112	257337369	1061434112	0.00638559	0.120191585	4	88378738	88443111	+	protein_coding	HERC6
ENSG00000146802	2818010179	1941576228	2786397372	2216008677	2333976464	3968174345	3767855485	3845196023	483555114	3810280262	3799576033	3433889091	ENSG00000146802	-115015398	3527694585	1065773668	0.006305112	0.120012	7	112762376	112790423	-	protein_coding	TMEM168
ENSG00000117593	2695854352	2473424138	2780273679	3014059269	2688259871	409518724	3140636639	3767150847	4985130923	4506169117	4464652191	366909472	ENSG00000117593	-1149154697	3755909912	1066100334	0.006299102	0.120012	1	173824652	173858808	+	protein_coding	DARS2
ENSG00000184809	1233410713	0.130964443	1152873871	0.787485954	0.950381983	0.880033324	2457260023	1178129533	2524317993	1543515906	1997489512	1931617079	ENSG00000184809	-1141895268	1559256445	1780945844	0.001046491	0.075769112	21	39597146	39612910	-	lncRNA	B3GALT5-AS1
ENSG00000153044	1662113995	0.717447728	1226786574	1362512995	0.775884347	2849290041	2145497077	2721895185	4125842132	1856037	2221234789	1972776341	ENSG00000153044	-1140677614	2304760788	5563344386	0.035030561	0.220017456	5	69189573	69210357	+	protein_coding	CENPH
ENSG00000164591	0.440260823	0.717447728	1133788482	0.555741312	1212655151	1663484134	216582449	1642869386	2406757139	2450683974	1842091274	2138695554	ENSG00000164591	-1139875723	1680573775	2104536563	0.000536596	0.064276465	5	150660873	150679365	+	protein_coding	MYOZ3
ENSG00000100300	2997472772	2936149461	2540484259	1588212238	1195423029	1249155061	3653748482	3912659015	2491695201	1959295333	3693148116	3765939532	ENSG00000100300	-113899327	2950297418	7138656967	0.019482733	0.172847669	22	43151546	43163242	+	protein_coding	TSPO
ENSG00000229320	1176848964	0.536470097	0.812305551	0.94933038	0.990897123	1231911202	1649584135	1401218562	1860217902	2271671954	2706405052	2220714427	ENSG00000229320	-113880646	1629314326	2261406704	0.000397595	0.058563729	3	160565446	160569248	+	transcribed_processed_pseudogene	KRT8P12
ENSG00000135835	0.340792541	-0.790636677	0.429654072	-0.225687941	-0.775968235	0.69106898	1071448177	0.128543811	182136438	1030043943	1439112233	0.869939922	ENSG00000135835	-1136642944	0.702452117	1078619294	0.006073732	0.119206566	1	180912896	180951614	+	protein_coding	KIAA1614
ENSG00000181072	1487079483	1274813538	1562722744	2610242311	1374521502	2719210978	3635644318	3019887597	2127714289	2928950513	3320892328	3116451302	ENSG00000181072	-1136463055	2636519768	1197559465	0.004342111	0.111996053	7	136868668	137020255	+	protein_coding	CHRM2
ENSG00000135838	1269922977	0.717447728	1054817242	0.279511103	0.728750399	0.740680616	0.863166457	0.746752094	1324877161	2112765822	2469020523	2840703073	ENSG00000135838	-1134928663	1486687547	9396515048	0.009220073	0.137507849	1	182789292	182830384	+	protein_coding	NPL
ENSG00000170915	4183548556	4086683983	4112867012	4647339896	4487575132	4910863431	556389078	5254659521	6733867693	4732569004	5200018617	4884525981	ENSG00000170915	-1133009137	511134853	1259266376	0.00367403	0.105950927	6	52361420	52407777	+	protein_coding	PAQR8
ENSG00000167216	0.855062425	-0.150121971	1013649104	1059812346	0.110126191	1178907377	1876201491	1343715973	2017448513	1592524453	2399048402	1722297914	ENSG00000167216	-1131431612	1414203718	1677930212	0.001315274	0.079541753	18	46917491	47102243	+	protein_coding	KATNAL2
ENSG00000136231	4013632361	349469901	3684851385	3876444332	3724083963	5178368371	4839284682	5063087019	6615842065	4921834571	4439698077	4002942235	ENSG00000136231	-113063084	4792424105	6680992131	0.023093758	0.183189366	7	23310208	23470491	-	protein_coding	IGF2BP3
ENSG00000166349	0.440260823	-0.71217915	0.298685839	0.248740618	-0.314478741	1762878081	0.528410369	0.686351188	2977353779	1624295688	1391857986	0.810636704	ENSG00000166349	-1130390983	1166913815	4783296331	0.048027623	0.24964342	11	36510708	36593156	+	protein_coding	RAG1
ENSG00000204682	2540141062	1989315287	2443065397	2703961521	2341829071	2534644602	3671628272	3230186096	4183150978	3606653405	3390660873	2995178147	ENSG00000204682	-1129597375	3108582741	2908227254	0.000131794	0.042881857	10	21492657	21497260	-	lncRNA	MIR1915HG
ENSG00000047365	194779579	0.800078765	2198660073	287993108	1773305388	284362497	384236329	3436793785	3367282484	2320975606	3531765768	3164613488	ENSG00000047365	-1125189505	2893124269	1060748998	0.006398404	0.120191585	4	35948220	36244514	-	protein_coding	ARAP2
ENSG00000198626	1423674628	1704738018	2261554991	1112034454	114245617	3342505906	2628148517	2780855789	430550694	2090191746	2817865654	3394041595	ENSG00000198626	-112461834	2734119425	5857441272	0.03124576	0.208708789	1	237042183	237833988	+	protein_coding	RYR2
ENSG00000013503	3071737491	2531010358	2875264024	3081092901	301237631	3338483504	331002058	3432203269	4180594828	4054301794	4345697679	484812277	ENSG00000013503	-1123802189	3669585765	1988160948	0.000676765	0.067471922	12	106357747	106510198	+	protein_coding	POLR3B
ENSG00000249158	1768018801	196564321	1926583937	2167479556	184135775	2025581736	3254157992	3192680439	2269167574	3242174971	3043574632	3158680411	ENSG00000249158	-1119480343	2611674649	3645227618	4.57E-05	0.032160878	5	140868182	141012344	+	protein_coding	PCDHA11
ENSG00000116574	4628754068	4673572145	4395226587	4283668721	4356115228	5834973428	4810524036	5334318384	7363758894	4416015501	5783418183	5797797313	ENSG00000116574	-1118835532	5474290076	5665918208	0.033892713	0.216650252	1	228735478	228746664	+	protein_coding	RHOU
ENSG00000228203	1157491291	1175130301	1443783865	1446262042	1652225501	0.902004189	2513860009	1283825974	0.993201173	2928950513	2870524679	2803162389	ENSG00000228203	-1118097063	1967937321	1087772907	0.005914887	0.119124303	2	6911753	6918734	-	lncRNA	RNF144A-AS1
ENSG00000159247	1176848964	0.253325035	1208660363	1390972962	1106032779	1921869349	3277697492	309731752	2835071685	1099505221	0.393452594	0.898701753	ENSG00000159247	-1117988663	1906972314	486154373	0.046491182	0.246906284	9	138150074	138177433	+	transcribed_unprocessed_pseudogene	TUBBP5
ENSG00000179796	2695854352	2266188963	3108212172	2844355796	2605878238	2609992818	4595094164	3473001364	1994346724	404259205	3747343253	396264666	ENSG00000179796	-1115938605	3369177249	1150935373	0.004941712	0.115129798	3	26622805	26717537	+	protein_coding	LRRC3B
ENSG00000144331	0.80617723	-0.099304645	1133788482	167177499	0.970781772	1688981931	2282118102	2421948796	1147761823	0.770900837	3151545195	2392332128	ENSG00000144331	-1113423251	1790504989	7206248699	0.019023453	0.172197668	2	179441981	179861612	-	protein_coding	ZNF385B
ENSG00000134253	1913588039	1941576228	1991633612	2175681954	1639539292	2409858442	2649958589	2892006053	4215975252	3179398571	2793830159	2114378879	ENSG00000134253	-1111493657	268376276	1259097754	0.003675685	0.105950927	1	117111059	117122587	-	protein_coding	TRIM45
ENSG00000040731	4660041546	4734371911	5248695797	5717570382	4881567627	4699751047	6028114789	6113576692	7318263208	4285488527	5905505634	5747296043	ENSG00000040731	-1110764178	5703285831	8269464437	0.013334029	0.152809022	5	24487099	24644978	-	protein_coding	CDH10
ENSG00000163536	4134888854	4496986448	4880600351	5018441283	4992975762	4487297314	6176369264	6476102551	5286730888	4843016976	5302591741	6099801999	ENSG00000163536	-1110553965	5361525331	1652795971	0.001392528	0.080430152	3	167735242	167825568	+	protein_coding	SERPINI1
ENSG00000162670	2486851119	1747010486	3161012579	3790928175	2789345981	372795427	4039756884	420947053	2335011832	3566331917	5069709987	4716994399	ENSG00000162670	-1110350707	3769116826	641339529	0.025330617	0.190723236	1	190097657	190478404	-	protein_coding	BRINP3
ENSG00000164294	4983677983	3582917456	4737805281	4560741946	4069716493	5901920026	5748742488	638640021	7002709174	3411063616	5616170302	5389001189	ENSG00000164294	-110858546	5485718644	4810558751	0.047758185	0.249508568	5	55160166	55167297	+	protein_coding	GPX8
ENSG00000280594	0.233955093	0.043216276	0.812305551	0.850324236	0.629594994	-0.009918575	1760670929	1509773492	1482606832	0.001811856	1865342369	1945467716	ENSG00000280594	-1108584816	1103950243	1267531557	0.003593961	0.105950927	21	17611743	17633199	+	lncRNA	BTG3-AS1
ENSG00000121898	3242219956	428859474	3291604199	3505501944	4067350341	5230306637	5450402555	5494811852	644797928	4576881052	3756699292	3501078827	ENSG00000121898	-1108525274	4778040384	470877242	0.04982388	0.254103502	10	123706206	123940267	-	protein_coding	CPXM2
ENSG00000196267	2930625401	1828011706	2450797203	3218442608	2341829071	3135539102	3341635321	2816518866	5292661072	3272567672	3571186153	2905908705	ENSG00000196267	-1108090953	3383267708	6531830747	0.024247359	0.186583715	19	52153863	52171643	-	protein_coding	ZNF836
ENSG00000104140	1439788991	1747010486	1226786574	1195078281	1520045107	1676289362	14813688	2431180444	4257802442	1165775218	1732558973	1438720811	ENSG00000104140	-1102835992	2124195675	478842503	0.047925084	0.249519262	15	40872213	40874234	-	protein_coding	RHOV
ENSG00000159618	160609598	2012605209	1262369757	0.118643272	114245617	2195322955	2432306203	2006224629	1726417456	2502891452	3491237924	2840703073	ENSG00000159618	-1101493022	2172795012	864699901	0.011696457	0.145961883	16	57542642	57591681	+	protein_coding	ADGRG5
ENSG00000070882	2842460172	217623666	3146803046	4223619377	3309269017	3558477106	4560966053	4217496259	4360745127	1996188198	5215933786	4725046727	ENSG00000070882	-1101176416	3994506717	6282942362	0.026590465	0.194518593	7	24796539	24981634	-	protein_coding	OSBPL3
ENSG00000142227	2525115157	1953659904	2225951456	2293430263	1906344142	3512803407	3682250741	4026670863	4195864233	2423854236	356764666	3104155272	ENSG00000142227	-1099894723	3164811911	1023448057	0.007143637	0.125094738	19	48321508	48330553	+	protein_coding	EMP3
ENSG00000156535	347114131	4337830835	4247689399	4258790339	4081489389	3568814967	5733502146	5670743902	4814272106	2903281544	5446363048	4737041571	ENSG00000156535	-1098926857	4682975016	8720349673	0.011422395	0.14522759	6	73695784	73828316	+	protein_coding	CD109
ENSG00000072422	4494415166	3744653831	4223069154	4450134893	4109358446	5273082737	4853452816	4982176527	7041612603	4959685312	5080926578	4682261561	ENSG00000072422	-1097271954	5112969004	6634777076	0.023539728	0.184058455	10	60869437	61001440	-	protein_coding	RHOBTB1
ENSG00000065833	3331295398	3058686625	3161012579	2976992281	2706621071	3443335674	4261382796	4174167007	3802519341	4684401918	4312247213	3945518892	ENSG00000065833	-1097120041	3779078475	3862450636	3.45E-05	0.029386674	6	83210401	83431051	-	protein_coding	ME1
ENSG00000136147	1890323785	1255420297	1489542661	1683327013	0.908696102	2213007025	2606003661	2744288735	3805840451	1801497278	2118541501	2276569803	ENSG00000136147	-1096689079	2273784653	1000132037	0.007660916	0.128641285	13	49495609	49528981	+	protein_coding	PHF11
ENSG00000270504	1959020473	1175130301	1459198623	1815184275	1374521502	2447693798	233692858	2275878816	4255375303	2593958403	1888224674	2197752374	ENSG00000270504	-1094784342	2409231342	7054230145	0.020074834	0.174542223	6	3751110	3753871	+	lncRNA	AL391422.4
ENSG00000205730	3186009322	1631409168	2671985418	2300948724	1796348028	3693726152	3774489369	3778045258	4982198322	2947906897	3390660873	289167112	ENSG00000205730	-1091112667	3375209653	6326388101	0.026162853	0.193186054	16	19113931	19121629	+	protein_coding	ITPRIPL2
ENSG00000189306	4979550213	4941197992	5111535161	4591722618	4741667853	4683986579	560261815	6209247271	6671062229	5578076653	5584996271	5601830142	ENSG00000189306	-1090291854	5497658105	2862979244	0.000141527	0.04396275	22	42508343	42519796	-	protein_coding	RRP7A
ENSG00000149575	2431517016	1892203253	2207814684	1886879398	199864428	2706782729	3675177792	2596212212	2084613931	4245188665	3299713196	2855450032	ENSG00000149575	-1090179522	2858238804	1072563705	0.006181552	0.119902332	11	118157848	118176639	-	protein_coding	SCN2B
ENSG00000188917	2205129409	177451932	1698807943	1825647165	1863346748	2432678515	2253911674	2494199042	3402807521	3184735539	3609557997	3021570244	ENSG00000188917	-1090038545	2628840131	1913693675	0.000788775	0.069936528	X	101009345	101052116	-	protein_coding	TRMT2B
ENSG00000165186	4326906066	3829067206	4518068174	4311851385	4409397828	4385705487	4858144775	4613887383	459761268	5677962349	5789508405	6102122488	ENSG00000165186	-1087136232	4954381978	1671636808	0.00133414	0.079541753	X	23334848	23404374	+	protein_coding	PTCHD1
ENSG00000228451	287245124	1788079506	2063994003	1815184275	0.970781772	2221768432	2919055429	2336092824	2655280844	3861165713	3546225386	2954662049	ENSG00000228451	-1085919109	2699219876	1068799092	0.006249705	0.119902332	8	26375912	26382953	-	transcribed_processed_pseudogene	SDAD1P1
ENSG00000259692	0.270453755	0.826603171	0.606197014	0.930065251	1664801126	2065065399	2505908983	2147342707	2051422052	2359240203	2366826003	2102065097	ENSG00000259692	-1085779624	1826596184	1347972125	0.002912046	0.100206332	15	81633425	82013579	-	lncRNA	AC104041.1
ENSG00000064999	6287330302	6127472442	6252520247	6286908368	6290851139	6485708795	6585296673	6947077207	889586171	6315925606	694761031	6624251158	ENSG00000064999	-108547152	6934406007	7426295993	0.017793964	0.166092567	6	34889254	35091406	+	protein_coding	ANKS1A
ENSG00000002933	4567737717	4797748881	4163149172	2510009402	2862133694	5795904302	5236434856	5480432098	6206140187	4750674869	5738478011	580351224	ENSG00000002933	-108545321	5164034923	5122524841	0.042033924	0.237396363	7	150800402	150805118	+	protein_coding	TMEM176A
ENSG00000163083	0.703137968	-0.373439135	0.578232975	0.652949775	0.437764438	2074769753	2061196212	2191472812	0.124578928	1165775218	2484119538	2422355642	ENSG00000163083	-1084534697	1503310881	5594003195	0.034611606	0.218232304	2	120346135	120351803	+	protein_coding	INHBB
ENSG00000101346	4534358943	4177065872	4401224557	4398505459	4004427469	5944223637	5545585255	56181602	6577008647	5552502113	596254474	5342652244	ENSG00000101346	-1084114964	5387266781	1035854238	0.00688506	0.122919165	20	32207879	32238658	+	protein_coding	POFUT1
ENSG00000165985	2147425243	2123728279	2488846629	2628284695	2532297118	1932582591	3457473961	3356696142	1740369904	3768238815	3784408777	3533535555	ENSG00000165985	-1082515963	296494365	1376733942	0.002705663	0.09926845	10	16513733	16521879	-	protein_coding	C1QL3
ENSG00000184371	1854708508	1631409168	1244687868	0.987105626	1374521502	2534644602	2598545857	2374883119	3367282484	2320975606	3198072823	2330343044	ENSG00000184371	-108151356	2326480486	1281212205	0.003465848	0.105416663	1	109910241	109930992	+	protein_coding	CSF1
ENSG00000035664	0.077960292	-0.314286458	0.116251063	-0.10155292	-0.416759661	0.944966916	1747243931	0.686351188	0.323054748	0.557100102	1888224674	1034491194	ENSG00000035664	-107856929	0.734987593	986659187	0.007979721	0.130629336	15	63907035	64072033	-	protein_coding	DAPK2
ENSG00000183831	1455725349	0.470721455	1013649104	1227002045	0.57733879	0.53109494	23006206	1610728755	0.945819055	1700791248	2858987656	1722297914	ENSG00000183831	-1077088842	1549430175	1133373251	0.005192212	0.116972141	1	173608335	173669851	-	protein_coding	ANKRD45
ENSG00000080493	2761433913	1631409168	2903710068	3067933034	199864428	37062669	4256652242	4201399903	4291360484	2441796052	4048408701	3438793524	ENSG00000080493	-1076956376	3466927797	8140358318	0.013814584	0.154529123	4	71062666	71572087	+	protein_coding	SLC4A4
ENSG00000181215	0.878897565	-0.314286458	0.949606745	0.248740618	0.970781772	1266195245	1605617623	0.832861379	0.285484062	2883725585	2422751529	113461128	ENSG00000181215	-1076888091	1373211279	5932584934	0.030357642	0.206263875	4	5897372	6200555	-	protein_coding	C4orf50
ENSG00000106536	4063884418	4113859673	3931349931	4335838811	4274362424	4102321477	4782824424	448462545	4049448158	4873080427	5598934623	6297020501	ENSG00000106536	-1074199684	4776164606	1127574887	0.005278145	0.117277626	7	38977908	39493095	+	protein_coding	POU6F2
ENSG00000105855	6123655418	5640415985	6600195567	752893887	6924469056	6299619554	8594131007	8240051429	7338756373	6293869567	7707794752	6982669836	ENSG00000105855	-1072298804	7280931845	7403852557	0.017932671	0.166651413	7	20330701	20415754	+	protein_coding	ITGB8
ENSG00000203666	2077050363	2413443413	2395783637	3615113549	2644485854	267523547	4300978292	4146410146	4041017921	3383479662	3426275046	3001821572	ENSG00000203666	-107125388	335467157	1303861879	0.003265239	0.103137744	1	244969704	245127164	+	protein_coding	EFCAB2
ENSG00000231728	0.992501607	0.470721455	0.83611581	0.217299517	-0.364712981	-0.009918575	0.959465116	0.452489688	-0.156426062	1882552671	2038979035	2197752374	ENSG00000231728	-1069503052	1036994563	6655528067	0.023173738	0.183643938	X	103880667	103919548	-	lncRNA	TMSB15B-AS1
ENSG00000105219	0.340792541	-1055401448	0.192015011	-0.565141843	-0.045059002	-0.812197004	1175361639	-0.014519983	0.124578928	1030043943	0.80769301	113461128	ENSG00000105219	-1068062301	0.358438174	1107354243	0.005591065	0.11826654	19	40222207	40226697	-	protein_coding	CNTD2
ENSG00000183671	-0.193090816	-0.961642913	0.332559282	0.368070509	-1572035554	0.38273801	0.786474708	0.299590151	-0.441324882	-0.098341261	1842091274	1639515535	ENSG00000183671	-1067496873	0.491969627	4987463454	0.044139656	0.241592051	2	206175315	206218047	-	protein_coding	GPR1
ENSG00000072952	0.233955093	0.043216276	0.633629311	0.968341637	0.57733879	1798453593	1620422504	1610728755	2684441675	1655382302	1782269299	1458174472	ENSG00000072952	-1058270691	1439684065	1027446056	0.00705909	0.124421265	11	10573090	10693988	-	protein_coding	MRVI1
ENSG00000140287	0.855062425	0.172915034	0.859539475	1348069669	1916896202	-0.962886881	1800218036	1750037011	2017448513	3102530736	1109803185	1085419579	ENSG00000140287	-1057083636	1556980452	5001280876	0.04389033	0.241588576	15	50241946	50265965	-	protein_coding	HDC
ENSG00000110148	2786853212	2586385939	2857923224	3725387944	3675197387	3416874927	3931135214	409796218	5310306756	2672036347	4209247664	4387304574	ENSG00000110148	-1056180771	3863443705	8478032477	0.012357585	0.148611491	11	6259805	6272127	+	protein_coding	CCKBR
ENSG00000185215	1702744743	1403723189	1504478655	1473131787	0.843817985	2814961053	2813497435	3131699368	3809153933	174481445	2300138313	1903510386	ENSG00000185215	-1052556114	2372436526	6576001533	0.023857391	0.185387728	14	103123441	103137439	+	protein_coding	TNFAIP2
ENSG00000232653	0.077960292	0.087757388	0.578232975	-116694725	-1695183407	-1427332441	0.648834938	0.173243836	0.207273571	0.523796457	0.877968433	1182180846	ENSG00000232653	-1048253828	0.22922388	6345131102	0.025980882	0.192868163	15	32593455	32607310	+	protein_coding	GOLGA8N
ENSG00000101282	2331422584	2216909364	2313365158	202947208	1574378939	1676289362	3498121887	2976406742	3210727337	2746104813	3216271698	2733024713	ENSG00000101282	-1046899664	2661972956	2688850248	0.000187628	0.044536407	20	958451	1002311	-	protein_coding	RSPO4
ENSG00000113790	2066710601	1385997863	1948594667	1706157208	0.929689599	3690573858	2925030614	2885304485	4433401334	3221551533	288765905	2499491666	ENSG00000113790	-1045802622	2869243764	4752136406	0.04865626	0.251253239	3	185190623	185281990	-	protein_coding	EHHADH
ENSG00000112981	0.781099093	0.366114248	0.949606745	1303851297	-0.004669919	1047089026	172000913	0.832861379	0.766536055	2830242083	2239145612	137873459	ENSG00000112981	-1042540361	1399354667	7670436666	0.016191179	0.161489461	5	138115174	138139443	-	protein_coding	NME5
ENSG00000242715	1854708508	1421233377	1459198623	0.890745607	0.843817985	0.740680616	172000913	2030723846	3349186448	1959295333	2166128218	1689752724	ENSG00000242715	-1041323484	1857758678	1020376088	0.007209404	0.125200537	13	36222007	36297840	-	protein_coding	CCDC169
ENSG00000248323	-0.350463233	0.087757388	0.686976971	0.217299517	0.250228041	-0.009918575	2591049299	1178129533	1248829858	-0.262952058	-0.009906794	0.174244256	ENSG00000248323	-1040379991	0.765412464	5034408851	0.043299346	0.240303402	5	91054833	91314547	-	lncRNA	LUCAT1
ENSG00000164627	-0.296075902	-0.257463905	0.154630328	0.744019786	0.250228041	0.716088044	0.982567911	-0.230429645	0.561769376	2340234762	1439112233	1337311719	ENSG00000164627	-1039411586	0.864087944	713766062	0.0194896	0.172847669	6	39329989	39725408	-	protein_coding	KIF6
ENSG00000236682	1323015125	0.568253873	1152873871	1624619063	0.437764438	0.66560837	2263375224	2101820012	2220225336	1348070213	2018383414	2150701902	ENSG00000236682	-1039312392	1623808254	1709650319	0.001224771	0.077495487	2	127388183	127400580	+	lncRNA	MAP3K2-DT
ENSG00000022355	0.077960292	0.130964443	1114447224	1362512995	0.495224449	2409858442	2234796282	2858182506	1324877161	1526802648	2578589681	2102065097	ENSG00000022355	-1038102552	1779239483	5861802004	0.031193388	0.208703224	5	161847062	161899981	+	protein_coding	GABRA1
ENSG00000170571	2842460172	2069236381	2810635477	3498979618	2936619531	3472993939	3823294378	3534257082	4949540032	470868647	3229771765	279553559	ENSG00000170571	-1037434228	3619960523	7643514966	0.016341272	0.161489461	5	50396191	50443248	-	protein_coding	EMB
ENSG00000241489	1014187074	0.999757944	0.606197014	-0.26955896	-0.995844657	-0.33015252	1049736163	1040138184	1061478457	1229134333	1954771398	1533467463	ENSG00000241489	-1037290556	0.934986136	8284613621	0.013168806	0.151929008	X	149477103	149540926	-	protein_coding	AC244197.3
ENSG00000179520	0.9704852	0.629794876	-0.391238018	0.850324236	1124359418	1701563807	2839038392	2412657695	1669217839	0.712978336	1558042596	1587465688	ENSG00000179520	-1036833344	1532646502	6993312903	0.020515214	0.176570372	12	100357073	100422055	+	protein_coding	SLC17A8
ENSG00000162630	3209697137	2705504531	3427113081	3502244467	3461183093	37062669	4316971639	3261575561	2959571896	4622822917	5136932253	4886322251	ENSG00000162630	-1036685253	3974173925	913360733	0.010011623	0.138772505	1	193178729	193186613	-	protein_coding	B3GALT2
ENSG00000105971	1056603969	0.717447728	0.949606745	-0.14175606	-0.173488805	233914908	2372345192	2326230067	2095510335	2687157382	114822628	1110225081	ENSG00000105971	-1036052388	1652937304	5257856833	0.039550993	0.231209729	7	116287379	116508541	+	protein_coding	CAV2
ENSG00000267327	-0.296075902	-0.435121241	-0.567447407	-0.361518211	0.970781772	2015539638	1214918124	1750037011	1740369904	1608497527	1641218365	1551692362	ENSG00000267327	-1035278699	1175109105	5300278032	0.0388836	0.230203419	18	55893037	56026082	+	lncRNA	AC009271.1
ENSG00000141744	0.502956428	-0.499558799	-0.048371228	0.084199462	-0.218971524	-0.551134668	1345402246	1304066811	0.323054748	-0.047395788	1257712544	0.748790888	ENSG00000141744	-1034899843	0.499267323	1217481085	0.004112044	0.110276306	17	39667980	39670475	+	protein_coding	PNMT
ENSG00000036448	1176848964	0.976257993	1297096388	1538195032	1689628223	2035554418	21039623	1955941618	1397115786	2664415979	2847357628	3316224733	ENSG00000036448	-1034368294	2092109547	1060532504	0.00640246	0.120191585	8	2045045	2165552	+	protein_coding	MYOM2
ENSG00000204860	0.563040547	0.213680179	0.154630328	-0.459740546	-0.526848962	-0.231181342	1397902694	1087617017	-0.320535121	0.880203978	1275178875	1085419579	ENSG00000204860	-1033335525	0.578299163	1162607836	0.004783004	0.113766667	9	38620473	38624990	+	lncRNA	FAM201A
ENSG00000250519	-0.465804438	0.172915034	0.763472689	0.118643272	0.495224449	0.66560837	1363115526	0.623310577	0.561769376	1492783813	1888224674	1656456382	ENSG00000250519	-1033220753	0.929272811	1245569991	0.003811331	0.10692715	11	94185438	94282203	+	lncRNA	AP002784.1
ENSG00000224281	1035551404	-0.050216566	1314151191	1145827732	0.950381983	0.251985292	0.935986333	0.832861379	0.464256512	2536675541	2239145612	2642394954	ENSG00000224281	-1032883649	1442716174	5972933798	0.029893078	0.204779741	X	119465985	119469128	-	lncRNA	SLC25A5-AS1
ENSG00000228223	1591744893	1801513423	1632369314	1195078281	1784872712	2583046582	2591049299	2751676669	3614569809	2368649852	288765905	2508850021	ENSG00000228223	-1032764778	2427465029	1402723219	0.00253368	0.096563844	6	26521708	26527404	+	lncRNA	HCG11
ENSG00000257267	4176353407	3723637867	4127413054	4538652704	4043472903	480114968	5202400231	4843852735	5219837487	5509552902	5646684942	5290701381	ENSG00000257267	-1031764184	4882426629	298383528	0.000117208	0.042881857	18	35290281	35328390	+	transcribed_unitary_pseudogene	ZNF271P
ENSG00000180287	2357104739	2867553386	2525918277	2374053863	2461984053	2866152994	3876681505	2931574601	4496420155	3985634748	30587824	2126588448	ENSG00000180287	-10291528	3190658483	9337612245	0.00939086	0.137581767	1	242082985	242524697	-	protein_coding	PLD5
ENSG00000138735	3758130163	3271543303	335065413	3665491326	3406072754	3652199093	3568521119	3995894015	6085621996	4216814713	3875973637	3578671166	ENSG00000138735	-1029042398	4130465949	6285780405	0.026562282	0.194518593	4	119494396	119628804	-	protein_coding	PDE5A
ENSG00000174099	0.620722063	0.401832745	1094843142	0.850324236	0.655030025	280915929	2720365745	2124760905	2923336797	0.981806005	2763211496	1889248995	ENSG00000174099	-1027940226	1950303641	4843834298	0.046833732	0.247589033	12	65278642	65491430	+	protein_coding	MSRB3
ENSG00000174145	0.233955093	-0.257463905	0.365655612	0.118643272	-0.364712981	0.586414185	0.786474708	111078306	0.081383381	1289827561	2239145612	0.12640788	ENSG00000174145	-1026430998	0.727031475	7762357419	0.015690755	0.160352586	4	37244742	37449463	+	protein_coding	NWD2
ENSG00000070182	3296322381	3276362044	3325642371	2981678072	3235315285	3216670181	4127875865	3529966889	2571909397	4614937393	4745621939	4789817419	ENSG00000070182	-1025857853	3824992538	1089342902	0.005888131	0.119124303	14	64746282	64879907	-	protein_coding	SPTB
ENSG00000143443	1780726556	1274813538	1948594667	2646104224	2410642983	3229759293	3093664344	2918505297	3225682759	3524851013	3817568735	3463068675	ENSG00000143443	-1025003943	2950098301	1135186959	0.005165667	0.116947154	1	151047750	151051986	+	protein_coding	C1orf56
ENSG00000235008	-0.527128113	-1155679342	-0.092639065	0.084199462	0.110126191	0.318842423	0.70547611	0.557388947	2117059312	0.589652269	-0.341389594	0.076930805	ENSG00000235008	-102465988	0.43557816	6066905759	0.028843276	0.201596543	6	166701093	166702839	-	processed_pseudogene	AL023775.1
ENSG00000102393	2992018949	3319021408	3193633812	3238157925	342467776	3483960463	288880256	3932297725	483555114	3549882398	4556797902	500350224	ENSG00000102393	-1024468387	3882109863	1105639772	0.005618577	0.11826654	X	101393272	101408012	-	protein_coding	GLA
ENSG00000204588	0.374716364	-0.099304645	0.490933718	-0.062439802	-0.314478741	-0.094396587	152922477	111078306	0.081383381	1076721044	114822628	1060180102	ENSG00000204588	-1023723203	0.648017679	1672957299	0.001330156	0.079541753	2	109987062	109996140	+	lncRNA	LINC01123
ENSG00000136068	7298963447	6900156633	7459955483	7950943137	7459304283	822321274	8668582996	8732553294	9772502786	5836401721	8420389166	8128166586	ENSG00000136068	-1022080471	8213360968	492897625	0.045482121	0.24504527	3	58008399	58172251	+	protein_coding	FLNB
ENSG00000055332	5770854595	4887094032	5517982892	5484061623	5103339964	6266659158	6518203771	6236490334	7632794415	6516542306	6164667794	5690857274	ENSG00000055332	-1021393396	617424033	1042824255	0.006744582	0.122316558	2	37099209	37157065	-	protein_coding	EIF2AK2
ENSG00000147124	3112518861	2413443413	2554904646	291954255	2261310639	3358484295	3381290682	2795226982	3210727337	4508299118	4360091856	3992973363	ENSG00000147124	-1021052319	3418022364	1078919686	0.006068441	0.119206566	X	47445878	47482946	-	protein_coding	ZNF41
ENSG00000162946	1648312085	0.599352494	1297096388	1288805449	101073586	1995243277	1971662023	1401218562	2466734695	1076721044	3023044981	3146740553	ENSG00000162946	-1019721001	1960237311	7297007713	0.018426605	0.168820217	1	231626814	232041272	+	protein_coding	DISC1
ENSG00000099219	4504026384	4602442256	4561564747	4272239676	4478699408	5316673095	4837701821	5545636117	7028879431	4136468906	5319526222	5475072503	ENSG00000099219	-1019394574	5260266657	6486812248	0.024771245	0.18885753	9	5765075	5833117	-	protein_coding	ERMP1
ENSG00000285804	0.620722063	-0.099304645	0.971271615	1303851297	0.18187713	0.69106898	2114458635	1015799668	1754188709	0.742230257	2175460064	1722297914	ENSG00000285804	-1019242528	1265577461	105870297	0.006436853	0.120258534	5	72087781	72108000	-	lncRNA	AC025774.1
ENSG00000211445	7329555458	7515127863	7745163374	8047265517	7959306231	6313518134	8735985777	8919634118	8068665757	7382516112	9038846865	8842706421	ENSG00000211445	-101796747	8180857839	1043846588	0.00672426	0.122316558	5	151020437	151028992	+	protein_coding	GPX3
ENSG00000248740	0.781099093	0.470721455	1190303511	0.504565167	1434503585	1542815477	1620422504	2124760905	1515433455	1895629966	2221234789	2616656635	ENSG00000248740	-1017660276	1631234125	1463107558	0.002180899	0.091296707	4	103255821	103454667	+	lncRNA	LINC02428
ENSG00000169129	3431398356	3963618182	377383821	3761257999	3839509817	3579079278	3525909011	4364481112	6407563527	4074567896	3820545822	3722357652	ENSG00000169129	-1015811213	4328175342	4856445575	0.046741253	0.247368822	10	114294823	114404756	-	protein_coding	AFAP1L2
ENSG00000155761	0.440260823	0.130964443	0.712928832	0.580664344	0.728750399	0.66560837	2505908983	1750037011	2230147511	0.742230257	0.22392597	-0.139920991	ENSG00000155761	-1014177676	11314719	5640581676	0.033986401	0.216650252	1	117953589	118185228	-	protein_coding	SPAG17
ENSG00000164434	3326969854	3242287883	3543767833	3840781891	3684490694	307880076	5168802758	4822963364	3702722792	4171836093	3299713196	487370114	ENSG00000164434	-1013025066	4067607274	1179306571	0.00456616	0.113652172	6	122779715	122784074	+	protein_coding	FABP7
ENSG00000257842	-0.591174596	-0.71217915	0.192015011	-0.183111722	-0.045059002	-0.184130633	0.326532098	0.339360852	-1512229454	0.183400491	1600229815	1587465688	ENSG00000257842	-1011909061	0.33623185	514621397	0.041373438	0.236680142	14	26598368	26806467	+	lncRNA	LINC02588
ENSG00000178033	0.80617723	1421233377	-0.23422705	0.530380147	1520045107	1348501855	2457260023	1674309559	1847382642	2890273736	1842091274	-0.327046641	ENSG00000178033	-101036258	1592379926	4985652254	0.044172462	0.241592051	6	116511638	116524788	+	protein_coding	CALHM5
ENSG00000165966	0.855062425	1601001191	1881528682	2056374181	1434503585	2432678515	2028268595	2090211302	1726417456	2251468833	300221897	4095914678	ENSG00000165966	-1008942104	2374424543	5758856189	0.032457947	0.212209396	12	41188319	41574745	+	protein_coding	PDZRN4
ENSG00000274265	1097809294	1111837356	1474450418	1575869564	114245617	0.923645473	2145497077	2090211302	1947002839	1309504194	2491610197	2912975152	ENSG00000274265	-1008937049	1817071896	1573340863	0.001673788	0.085423152	1	149175747	149259987	+	lncRNA	AC245297.4
ENSG00000182255	1487079483	1569938474	1970274627	1906725922	1948097062	2065065399	255297083	2699148554	0.993201173	2432853035	3476213614	3578671166	ENSG00000182255	-1006593169	2420894813	8201756362	0.013535295	0.153320319	11	30009729	30017030	-	protein_coding	KCNA4
ENSG00000086717	0.80617723	0.629794876	1396526035	0.787485954	1068665943	0.108190513	1234296947	1156028187	0.529991827	2468297221	2069331459	2499491666	ENSG00000086717	-1005749768	1422968538	7923410607	0.014857012	0.158013053	X	18675908	18827921	+	protein_coding	PPEF1
ENSG00000057593	1981211192	0.745520564	1991633612	1866756042	1279596282	23866716	3249403649	3068026499	1594373763	1404052523	3366420093	2954662049	ENSG00000057593	-1005379156	2380926574	681857406	0.021842882	0.180527654	13	113105787	113120681	+	protein_coding	F7
ENSG00000172936	3373852163	2768424923	3127636639	2604177691	2812135842	4211917281	4077799963	3824326234	5097799545	4406910728	4112969627	3505760447	ENSG00000172936	-100523896	3847105128	9746080273	0.008278075	0.132729287	3	38138477	38143022	+	protein_coding	MYD88
ENSG00000165983	2675584753	2522923153	3207391658	3076719603	288917938	3635903368	4077799963	4005196204	3854760926	4152900024	4190959404	3972826558	ENSG00000165983	-1002897118	3632045272	2977361224	0.000118381	0.042881857	10	16436942	16513745	+	protein_coding	PTER
ENSG00000259673	0.676185757	-0.314286458	0.763472689	-0.14175606	0.072866607	1663484134	1497497817	0.832861379	2127714289	1829024852	1770001373	113461128	ENSG00000259673	-1002622857	1187602845	7701445305	0.016020301	0.161489461	15	67290635	67521844	-	lncRNA	IQCH-AS1
ENSG00000117983	1195950336	2206848181	2443065397	1499510227	2425499239	3612775626	3258896719	3380719384	2841558585	1715615412	4045866953	4194899301	ENSG00000117983	-1001158302	3029719838	4751992761	0.048659181	0.251253239	11	1223065	1262172	+	protein_coding	MUC5B
ENSG00000273437	1407378238	1929390486	167259849	1195078281	1279596282	0.351143922	-0.411683349	0.965855101	-0.209081827	-0.587478308	-0.238661983	1551692362	ENSG00000273437	1000441887	0.979111306	578569695	0.032122492	0.211054898	3	129163605	129163940	-	lncRNA
ENSG00000186395	5133614616	5901285078	5500395523	5142889836	550846287	4595747357	3176141797	4345075986	3825608144	4775647299	4286640344	5010107531	ENSG00000186395	1001233773	4938070005	1170008462	0.004685455	0.113652172	17	40818116	40822614	-	protein_coding	KRT10
ENSG00000226268	1176848964	2386953826	1915451348	1856588117	2122334256	0.69106898	1290918892	0.940219103	0.846114191	-1460652593	1129142643	0.898701753	ENSG00000226268	1001621771	1391212634	5894035611	0.030809473	0.207247443	11	49433479	49434438	-	processed_pseudogene	AC135977.1
ENSG00000203362	0.440260823	1022881234	1443783865	0.987105626	1327839477	0.217357791	0.091736106	-0.35185025	-0.009092663	0.382316491	-0.238661983	0.076930805	ENSG00000203362	1002111874	0.573390239	163754605	0.001441969	0.081667863	6	43588229	43591362	-	lncRNA	POLH-AS1
ENSG00000114737	2992018949	3118946263	2496337558	2300948724	243287039	2548640231	1214918124	2202297599	2662626496	1249650424	0.545136907	1158592116	ENSG00000114737	1005967583	2268362903	8608721719	0.011842526	0.146543339	3	50606489	50611831	-	protein_coding	CISH
ENSG00000137434	1936483089	2112993313	2225951456	2002058785	1885005623	1007103384	0.959465116	0.86045902	0.323054748	1289827561	0.83150054	1110225081	ENSG00000137434	1006623053	1501325368	1848377296	0.000905045	0.072573858	6	10671417	10694797	-	protein_coding	C6orf52
ENSG00000241563	0.407860788	0.470721455	0.332559282	0.118643272	0.495224449	1984987007	-0.241411058	-0.014519983	-0.209081827	0.095461306	-1185149042	0.220545264	ENSG00000241563	100727618	0.399857939	7524114116	0.017026939	0.163648732	1	10449718	10451902	+	protein_coding	CORT
ENSG00000174844	1620305717	1953659904	1737250411	1955179656	2066561016	108599625	1397902694	111078306	0.739003741	-0.098341261	0.328012499	0.748790888	ENSG00000174844	1010836185	1362339682	1403383588	0.002529478	0.096563844	3	57293698	57544344	-	protein_coding	DNAH12
ENSG00000089692	2087316546	1631409168	1054817242	169478727	1124359418	-0.051539336	0.048600559	-0.118439524	-0.209081827	0.880203978	0.294144578	1085419579	ENSG00000089692	1014220332	0.990469503	7912375965	0.014912451	0.15818722	12	6772511	6778455	+	protein_coding	LAG3
ENSG00000268573	1502504665	1788079506	1604912818	1404995142	1106032779	0.944966916	-0.188844428	0.034761184	0.323054748	0.931899224	0.072321143	1008336559	ENSG00000268573	1015769042	1011926851	1521964249	0.001890846	0.087903925	18	35280866	35290201	-	lncRNA	AC011815.1
ENSG00000262049	2278644649	19775278	2198660073	2159230256	184135775	0.965977835	0.786474708	1221341702	0.246908739	0.957068406	0.573649797	1622373394	ENSG00000262049	1015992048	1551134842	130996004	0.003213557	0.102871945	17	81701323	81703300	-	lncRNA	AC139530.1
ENSG00000279161	2013870121	119562558	1562722744	2330636771	1404824251	1774834324	1253418912	0.623310577	0.285484062	0.589652269	0.854921564	0.840593005	ENSG00000279161	1017069322	135508844	180840445	0.000986	0.075474891	19	46636809	46639161	-	TEC	AC093503.3
ENSG00000160161	4978171661	5186193669	477677444	4799728174	5350071579	3933927302	4490187973	4425803588	330292768	3665098279	3207200956	368569374	ENSG00000160161	1019200507	448075071	1345699809	0.002929117	0.100206332	19	19538247	19546659	+	protein_coding	CILP2
ENSG00000161960	298104906	3129637188	2964384485	2786616662	3656429229	2314787606	2028268595	2412657695	2371330427	1730288801	1240032159	1999577633	ENSG00000161960	1023354501	2609514517	1605525622	0.001552567	0.083143744	17	7572705	7579006	+	protein_coding	EIF4A1
ENSG00000135409	1305533938	1854032055	1074968997	1288805449	2236251947	1231911202	0.362201713	-0.06554427	1039076486	1624295688	-0.009906794	-0.992055454	ENSG00000135409	1023559542	1149498304	6408604291	0.025375624	0.190723236	12	53423854	53431672	+	protein_coding	AMHR2
ENSG00000140830	4778817788	5321729778	5027428901	49230032	523671971	4250960352	3235045885	3906052919	3772280215	4578909243	3787455011	4038916498	ENSG00000140830	1023920186	4541206562	2065863396	0.000579066	0.064276465	16	72044288	72094431	-	protein_coding	TXNL4B
ENSG00000131650	3112518861	3575116824	3098400976	3489140506	4043472903	2112947284	2699602017	2970086817	2240001912	2055654203	1614022463	1959186643	ENSG00000131650	102883666	2928996608	1059869337	0.006414902	0.120191585	16	2964215	2968383	+	protein_coding	KREMEN2
ENSG00000147246	6944653782	6617863869	6184012281	5427656005	5762863251	7204157957	5722394237	4935905623	39175101	601029419	5481584993	5818642286	ENSG00000147246	1029906388	6064338761	7932907588	0.01490213	0.15818722	X	114584077	114910061	+	protein_coding	HTR2C
ENSG00000139549	0.196509034	1801513423	1171710074	1059812346	1359128054	-0.551134668	0.39701066	0.523263036	-0.320535121	0.557100102	-2083733338	-0.199639474	ENSG00000139549	1038408588	0.614276606	4810749811	0.047481766	0.248983374	12	49086655	49094801	-	protein_coding	DHH
ENSG00000166278	0.233955093	0.745520564	0.298685839	0.605164124	0.655030025	2306574833	-0.53749844	-0.289862944	-0.718264159	0.34466707	0.22392597	0.616528075	ENSG00000166278	1039588573	0.605365236	6596921885	0.023675273	0.184726429	6	31897784	31945672	+	protein_coding	C2
ENSG00000095752	3147280755	3507051182	2631738902	1825647165	2037844435	3671514065	1663946844	25290111	2499920317	1509893499	1614022463	127285826	ENSG00000095752	1041035752	2539434338	8258219578	0.013284275	0.152535401	19	55364381	55370463	-	protein_coding	IL11
ENSG00000164104	7393520929	7985781055	7703702007	764240787	7651237951	7383228688	6170093797	7274242611	7752725789	6337649522	4394462635	5176428743	ENSG00000164104	1045423212	7211455871	5351439237	0.038348897	0.228897541	4	173331375	173334432	-	protein_coding	HMGB2
ENSG00000164211	7453282767	7952485439	7291499126	7055815714	7186183436	5728341807	6185731577	6886704204	5766577508	5782860774	5909006304	6333028707	ENSG00000164211	1046694746	6816621809	1173482811	0.004640459	0.113652172	5	111496032	111512590	-	protein_coding	STARD4
ENSG00000215644	2077050363	1733056838	1645904065	1612585249	1295857256	2477263517	0.004135435	0.299590151	0.682310864	0.742230257	0.900652912	1738299272	ENSG00000215644	1047578651	143744148	1157016153	0.00485828	0.114185976	17	81804131	81814008	+	protein_coding	GCGR
ENSG00000214548	3142365758	2719725903	2043687276	0.987105626	1600797278	116079768	1649584135	0.034761184	0.896827779	2178443079	0.629038747	0.025696475	ENSG00000214548	1048413259	1734027308	4792930302	0.047835224	0.249508568	14	100779409	100861031	+	lncRNA	MEG3
ENSG00000079459	9693822313	1060653645	988297433	973138177	1020242908	8248754613	8573594829	929948272	8411696628	8660980157	8571176331	9227192422	ENSG00000079459	1049807206	9451233541	1121142235	0.005375424	0.11814264	8	11795572	11839304	+	protein_coding	FDFT1
ENSG00000256862	0.592169562	0.717447728	1074968997	0.309638982	0.8657698	-1321711485	0.091736106	-0.118439524	-1651035013	-0.384149467	-0.772493581	-0.466804933	ENSG00000256862	1053538416	0.130002062	7048505838	0.02011574	0.17464654	12	3871578	3910382	+	lncRNA	AC005842.1
ENSG00000284471	1390895663	0.903370227	0.83611581	1162432096	1195423029	0.443923332	0.732984037	0.082414408	-0.643888317	0.140100834	-0.189917059	-0.54211252	ENSG00000284471	1055836737	0.604490878	1537042226	0.001823922	0.087407933	9	61982795	61986934	+	TEC	CR769775.2
ENSG00000183506	4817874018	418477544	468633776	4410718639	4296754784	4733838194	183870994	3170802576	3950893142	3799884197	3556975781	37620315	ENSG00000183506	1057105099	4108734226	1359461767	0.002827478	0.100206332	22	21472999	21517533	-	transcribed_unitary_pseudogene	PI4KAP2
ENSG00000279489	1097809294	0.745520564	0.460619234	0.652949775	0.798886159	-0.962886881	0.004135435	0.523263036	-180463108	-1755461496	-0.4519966	-0.395234097	ENSG00000279489	1057489349	0.176841873	5459249558	0.036498534	0.224604113	9	35001912	35003663	+	TEC	AL355377.2
ENSG00000120129	7110493812	8076292062	7300887177	6733497858	7008886828	6211094838	5845639679	6492180232	5435652339	5941024925	6009609174	6696160402	ENSG00000120129	1058401239	6754250969	1310872258	0.003205909	0.102830312	5	172768095	172771195	-	protein_coding	DUSP1
ENSG00000179119	6916501208	709719052	6688678113	6353045856	6407216518	5938255681	4920784308	5790353823	5612954478	6263296523	502781988	5272960224	ENSG00000179119	1059591516	6182417801	1784262177	0.001038961	0.075769112	11	18606402	18634791	-	protein_coding	SPTY2D1
ENSG00000162032	0.755577304	1489223251	0.52062431	1348069669	1613827222	0.030535048	0.091736106	0.339360852	-0.209081827	0.621486125	-1005697266	-0.027424543	ENSG00000162032	1059803146	0.648458692	9903668718	0.007890468	0.130208614	16	1776711	1793700	-	protein_coding	SPSB3
ENSG00000186907	2242355241	3187061777	1443783865	2293430263	3002502314	1974657301	1272290741	2296230673	1189042489	1787533986	0.854921564	0.392181939	ENSG00000186907	1061949627	2047858348	8244947976	0.013342783	0.152809022	11	57460527	57477534	+	protein_coding	RTN4RL2
ENSG00000188981	3964354212	5134053042	4218547252	3999375542	4960192197	298927646	3668069997	3774422921	2761721674	3307235063	3053730935	303458742	ENSG00000188981	1066536637	3938681456	1078631011	0.006073526	0.119206566	4	3244368	3271738	+	protein_coding	MSANTD1
ENSG00000249859	1959020473	2911581144	1835020869	1836034721	2700526599	1911075956	0.912119119	1750037011	1794868262	1348070213	0.393452594	0.432080128	ENSG00000249859	1067730997	1833441988	1100045865	0.005709448	0.11826654	8	127794525	128187101	+	lncRNA	PVT1
ENSG00000130829	3161926072	3252105754	2798567326	3303243603	3379615957	3181173947	1575544132	2275878816	1885550846	1934165313	2422751529	2480590848	ENSG00000130829	106980535	2757027564	3197239291	8.51E-05	0.042188055	X	153642491	153651326	+	protein_coding	DUSP9
ENSG00000237238	1517766665	196564321	1685762734	0.504565167	1160328731	1105063332	1214918124	0.41575699	1105265088	-100685649	-0.510651672	-0.705657176	ENSG00000237238	1082967042	0.965899811	6458219376	0.024914062	0.189272548	9	63299452	63385117	-	transcribed_unprocessed_pseudogene	BMS1P10
ENSG00000218226	1157491291	1111837356	0.763472689	0.652949775	1160328731	-0.436416657	0.252432883	-0.014519983	-0.05655143	0.049396329	-1284004855	-0.705657176	ENSG00000218226	1083095711	0.403283187	1060964229	0.006394375	0.120191585	6	158609705	158621636	-	processed_pseudogene	TATDN2P2
ENSG00000007171	389299392	2001007245	2554904646	3098454717	2511560663	2371004051	216582449	1577855741	1248829858	0.981806005	2212195297	2186132827	ENSG00000007171	1084662635	244278522	97890493	0.008170225	0.132473778	17	27756765	27800529	-	protein_coding	NOS2
ENSG00000156504	8865025213	9266084439	8480037305	8137032427	819674604	7322667955	7147289948	7727032942	6980103375	8717882053	6002417259	5823338069	ENSG00000156504	1089699324	8056958009	5269199355	0.039626806	0.231209729	X	134769565	134797232	-	protein_coding	FAM122B
ENSG00000187682	0.80617723	0.976257993	0.788095724	0.309638982	1030305488	-0.812197004	0.048600559	-0.173348194	-0.505736845	0.095461306	-1284004855	-1220414059	ENSG00000187682	1094089201	0.207829426	9034380425	0.01033083	0.139893318	X	48826512	48830138	+	protein_coding	ERAS
ENSG00000168135	4388394205	4613909072	4267525337	3987776154	4431644279	3370353014	281992519	3459529786	1767876405	1715615412	3378591395	4132699651	ENSG00000168135	1099368719	3783055625	7927061167	0.014838724	0.158013053	22	38426326	38455199	-	protein_coding	KCNJ4
ENSG00000186493	1620305717	19775278	1904232186	3004881423	2650821191	1105063332	-0.827763221	-0.555598431	0.497498535	1773434227	1681074485	1815747474	ENSG00000186493	1110376136	1740267422	4781949909	0.048054586	0.24964342	5	2752130	2755397	+	protein_coding	C5orf38
ENSG00000153266	4732146923	3720105249	3956007644	2726470021	2532297118	2112947284	2966178007	2802359248	1872939977	1670677974	2564452404	2563760087	ENSG00000153266	1113014553	3135957029	6789436543	0.022073977	0.181315799	3	62369680	62374324	-	protein_coding	FEZF2
ENSG00000203814	1374222598	2091280734	2151994841	0.76591656	230213151	0.217357791	0.70547611	0.590726252	0.430230437	-1600539734	1167060774	0.954560341	ENSG00000203814	1113883658	1228976562	5864863518	0.031156683	0.208703224	1	149782688	149812373	-	protein_coding	H2BC18
ENSG00000099958	1423674628	2112993313	1474450418	1473131787	1547467793	1123881702	-0.910470754	1156028187	0.036854499	0.853644705	0.150114055	0.716844494	ENSG00000099958	111607081	1117409193	120174964	0.004292501	0.111426173	22	23834502	23839128	-	protein_coding	DERL3
ENSG00000261663	0.592169562	0.213680179	0.22845536	0.629254788	0.950381983	0.473569642	-0.295965692	-1185848101	0.166518671	-0.587478308	-0.702444866	-0.890140198	ENSG00000261663	1116785842	0.111366191	1882168894	0.00084258	0.071224613	16	2240486	2241818	+	lncRNA	AC009065.9
ENSG00000180747	2087316546	2206848181	1632369314	1390972962	2380463491	0.559019694	-0.138125992	11998974	-0.009092663	1165775218	0.65595566	0.981698998	ENSG00000180747	1117777815	1382649591	1041797818	0.006765058	0.122316558	16	21446682	21520444	-	transcribed_unprocessed_pseudogene	SMG1P3
ENSG00000197479	3008318954	32224494	3334027897	2732042701	327686777	287173046	2244385637	2306299942	1698101108	1309504194	1499802589	2422355642	ENSG00000197479	1127260226	2639112163	2459498243	0.000277613	0.054177961	5	141199609	141203779	+	protein_coding	PCDHB11
ENSG00000280119	0.992501607	1522053196	1314151191	-0.183111722	0.437764438	0.217357791	-0.352664626	-0.555598431	-0.573159551	0.001811856	-0.510651672	0.308914538	ENSG00000280119	1136265874	0.39947532	1248350534	0.003782981	0.106568208	2	242001208	242006013	+	TEC	AC093642.2
ENSG00000203809	1577249613	1585553432	1823155822	1728631744	1263149935	0.53109494	0.252432883	0.716867716	0.246908739	0.906283135	0.111741878	-0.327046641	ENSG00000203809	113692603	1030022192	1753143587	0.001112172	0.076843987	6	104864463	104941447	-	lncRNA	LIN28B-AS1
ENSG00000235934	2107632317	2995799884	2761745084	3190380547	3188181314	2623279521	2505908983	1835956171	1499113508	2241260177	1050178908	0.025696475	ENSG00000235934	1141177537	2402348295	9748599798	0.008271705	0.132729287	2	170814685	170818037	-	lncRNA	AC007405.3
ENSG00000279861	2382337697	2481792814	2395783637	2308428206	2712689906	1364414338	0.887850407	1544216188	1147761823	105357126	0.486362769	1769779203	ENSG00000279861	1141314215	1876130881	1798320771	0.00100773	0.075474891	19	47487637	47489519	-	TEC	AC073548.1
ENSG00000198203	4092197212	2754677846	3161012579	3442316002	2277777848	5202912841	2864135035	2938065122	3424574498	2753306731	1745148054	1605025118	ENSG00000198203	1142793157	3371419629	5516201105	0.035686553	0.222276998	2	108288638	108309915	+	protein_coding	SULT1C2
ENSG00000129535	1547814681	2123728279	1380423049	1178847528	1463584638	0.613298176	-0.352664626	0.832861379	0.081383381	0.523796457	0.072321143	0.54555291	ENSG00000129535	115595702	1001625071	1710186348	0.001223305	0.077495487	14	24080106	24115014	-	protein_coding	NRL
ENSG00000280077	2547595732	2698340927	2736664212	3050197707	3116751098	2363106005	2017123572	1849791413	1639744482	1328916067	1514584484	1316145572	ENSG00000280077	1156554379	2317142398	3462902091	5.84E-05	0.036389388	9	41012230	41014133	+	TEC	AL353763.2
ENSG00000177738	2357104739	2196716339	2207814684	2737593938	316623691	3370353014	2155696584	1015799668	1343278744	1908589786	1558042596	1337311719	ENSG00000177738	1159129902	2288753429	1756944898	0.001102915	0.076843987	5	43013059	43067452	-	lncRNA	AC025171.1
ENSG00000273356	0.781099093	1175130301	0.992615952	0.118643272	1374521502	0.251985292	-0.53749844	0.299590151	-1385614439	-0.824239943	0.294144578	-0.082576534	ENSG00000273356	1159228808	0.406829552	1147589683	0.004988329	0.115507754	3	50669988	50672048	+	lncRNA	LINC02019
ENSG00000271755	3644533806	4411959021	4085812276	3747567164	4196385244	2609992818	3161032168	3432203269	2230147511	2020269523	1932928454	2920007156	ENSG00000271755	1159748922	3421237212	1183810371	0.004509651	0.113590515	6	27404009	27406964	-	lncRNA	AL031118.1
ENSG00000090539	3715745674	4232668644	3375239643	4396752248	4657653054	3854467474	3323654674	3653427619	2705931891	2330637321	1865342369	3053895578	ENSG00000090539	1167539081	3636549679	1422049025	0.002414006	0.095490612	3	184380072	184390736	+	protein_coding	CHRD
ENSG00000115556	4421229412	4720294885	4428890016	4254924529	422001108	3362451394	3186127679	4062756838	3568387514	2123921769	2089217351	2616656635	ENSG00000115556	1167750793	3822709199	1120567717	0.005384214	0.118175472	2	218607854	218637184	+	protein_coding	PLCD4
ENSG00000168918	3689030157	3720105249	3179743504	2231828948	2772014177	399653086	2234796282	2823546899	2610403738	2528303398	0.900652912	1337311719	ENSG00000168918	116831567	2918205	9632222258	0.008571987	0.133963619	2	233059966	233207903	+	protein_coding	INPP5D
ENSG00000234782	0.407860788	1090107241	0.712928832	0.478279836	0.523118436	0.965977835	-0.241411058	0.21660041	-0.263732471	-0.262952058	-1284004855	-0.992055454	ENSG00000234782	1168430834	0.273071426	182395416	0.000953548	0.07391061	9	118082868	118083382	-	processed_pseudogene	TPT1P9
ENSG00000171722	2322759255	1854032055	1396526035	0.930065251	1229683873	1542815477	1234296947	0.557388947	-0.209081827	0.001811856	0.22392597	0.581476912	ENSG00000171722	117268835	1159132422	1486174005	0.002061457	0.091103146	1	162373202	162376854	-	protein_coding	SPATA46
ENSG00000117115	2878375357	2624677742	280461402	265199549	3121320608	3264093907	1851315689	2393894037	1609656424	1165775218	1600229815	1569689902	ENSG00000117115	1175692481	2444495641	2857749974	0.000142705	0.04396275	1	17066760	17119451	-	protein_coding	PADI2
ENSG00000158516	125178235	1601001191	154838068	0.451506695	0.495224449	-0.382306427	-0.998209691	-0.630453037	-180463108	0.489705817	0.545136907	0.174244256	ENSG00000158516	1181143459	0.530128742	651188625	0.024425899	0.187511769	7	130266862	130289798	+	protein_coding	CPA2
ENSG00000146166	125178235	0.878232361	0.365655612	0.118643272	0.680024389	0.965977835	0.70547611	-0.014519983	-0.879612182	0.140100834	-2751195508	-2028228361	ENSG00000146166	1182384435	0.306909797	5129513687	0.041654545	0.237045513	6	63275950	63319983	-	protein_coding	LGSN
ENSG00000105251	5383164845	5654365125	5560589015	5428514299	5431439826	5031627275	4394382302	5016314552	4591852657	3397337562	3441825683	3907106372	ENSG00000105251	1183211162	4954929649	2046089778	0.000602281	0.06511721	19	4279265	4290722	+	protein_coding	SHD
ENSG00000166592	2975532676	3469672793	2755515625	1728631744	283457129	1231911202	0.812494245	2006224629	0.529991827	1457943399	1423532161	2150701902	ENSG00000166592	118865189	2211631733	8953401364	0.010600178	0.140970178	16	66921678	66925536	-	protein_coding	RRAD
ENSG00000286810	184263865	0.253325035	0.927611568	1728631744	0.704593095	-0.184130633	0.213905417	-0.35185025	-1976549775	0.140100834	-0.009906794	0.470904548	ENSG00000286810	1191490718	0.604295204	717623808	0.019225785	0.172197668	10	22439953	22479480	-	lncRNA	AL513128.3
ENSG00000280061	2936315852	3097323765	293712111	2598087469	2905166722	1786692293	2195788473	2234293006	0.820072836	0.931899224	1423532161	127285826	ENSG00000280061	1193518796	2296965858	1480743335	0.002088879	0.091103146	19	30553955	30558058	+	TEC	AC011504.1
ENSG00000186897	0.196509034	1022881234	0.633629311	1486381294	2037844435	0.108190513	0.362201713	0.557388947	-0.105624655	-296237697	-0.702444866	0.392181939	ENSG00000186897	1200710361	0.626171325	5166600691	0.041033326	0.235916193	12	49332408	49337188	-	protein_coding	C1QL4
ENSG00000187714	4002826202	5457336326	4093241299	4529081362	4966554854	2499049747	4176271782	327188876	2532359718	3991737252	265396139	1999577633	ENSG00000187714	1202573292	4035704024	6346654381	0.026061886	0.193009099	10	49610309	49612720	+	protein_coding	SLC18A3
ENSG00000146707	1439788991	2226900868	210376958	3390400886	3439390924	2616651465	1692250288	1993817221	1465909107	0.906283135	1204007778	1587465688	ENSG00000146707	120783092	2232978555	124203987	0.003847682	0.106991812	7	76609985	76627261	-	protein_coding	POMZP3
ENSG00000109255	125178235	353948243	154838068	1636553331	2957213463	3044642751	0.759977267	1750037011	2389152522	1700791248	0.031792929	0.265406405	ENSG00000109255	1210881689	2111577199	5685653423	0.033394105	0.215134106	4	55595228	55636698	-	protein_coding	NMU
ENSG00000179094	7751197377	8496548834	7801617718	784628223	8115479057	6529590782	6250809731	7233268776	6015639128	6744605737	6349155647	6962803289	ENSG00000179094	1210963436	7384008259	1731912175	0.001165564	0.076982024	17	8140471	8156506	-	protein_coding	PER1
ENSG00000229431	1981211192	1892203253	2395783637	1866756042	2395632151	1027234731	0.326532098	0.86045902	0.036854499	1946785039	0.150114055	0.508711485	ENSG00000229431	1215589731	1519406479	1129275136	0.005252776	0.117193237	1	43385112	43389155	+	lncRNA	MED8-AS1
ENSG00000183977	1634376859	1215833772	1331006735	1446262042	183023628	0.145505015	0.174320771	0.082414408	-0.967599769	0.30600874	-0.289111637	1034491194	ENSG00000183977	1218767745	0.885760022	1204248671	0.004263228	0.111405156	3	19979960	20012267	-	protein_coding	PP2D1
ENSG00000271538	1768018801	0.852648708	1226786574	0.850324236	0.250228041	0.108190513	0.619658004	-0.792929175	-0.573159551	0.140100834	-0.395633369	-0.992055454	ENSG00000271538	1226471391	0.487041241	113096265	0.005227738	0.117121572	4	184503270	184537626	-	lncRNA	LINC02427
ENSG00000145217	2547595732	264717429	2786397372	1761700418	167726808	1500240475	1397902694	1015799668	0.710935764	0.880203978	1469776523	0.470904548	ENSG00000145217	123116138	1764115857	1840690757	0.000919994	0.073049361	4	979072	993440	-	protein_coding	SLC26A1
ENSG00000270953	4796132928	6566659578	5783607513	4239356863	5795394845	4713793272	4581917884	4613887383	345873266	4224608571	3269530158	4937464386	ENSG00000270953	123558816	5047077582	9162353661	0.009995519	0.138772505	7	130507659	130508282	+	lncRNA	AC007938.3
ENSG00000228506	2936315852	177451932	2852096327	2844355796	1916896202	2347179005	1234296947	0.655175186	1343278744	1592524453	1484867669	1228231852	ENSG00000228506	1251437909	2030836037	2405784976	0.000305398	0.056008106	6	99424921	99432323	+	lncRNA	AL513550.1
ENSG00000064300	7565167698	871615664	7818150733	8062689037	8634330827	7090663452	6383116662	7702462879	7674040771	7223393714	4299500591	4319787025	ENSG00000064300	1256839137	7596062335	4855474834	0.046879225	0.247748676	17	49495292	49515008	+	protein_coding	NGFR
ENSG00000279908	1157491291	1472523806	1152873871	1390972962	0.495224449	-0.74237085	0.004135435	-0.230429645	-0.967599769	0.095461306	-1284004855	0.392181939	ENSG00000279908	1262561182	0.506387339	9898696135	0.00790237	0.130208614	5	1383158	1386409	-	TEC	AC026748.1
ENSG00000271933	1455725349	1718966911	1632369314	1794028064	2057052192	0.613298176	0.559471929	1156028187	-1269220515	0.523796457	0.25946244	0.025696475	ENSG00000271933	127422701	1122190045	124550941	0.003811952	0.10692715	10	84138419	84140582	-	lncRNA	AL603756.1
ENSG00000279875	0.620722063	0.43668824	0.490933718	0.652949775	1195423029	0.069885209	0.174320771	-1077140551	-2171762229	-100685649	-0.142765414	-0.395234097	ENSG00000279875	1280052501	0.144220512	1204167003	0.004264181	0.111405156	12	48189348	48191207	+	TEC	AC074029.4
ENSG00000103740	1925080981	3337583628	2252736141	1376813156	2176031368	-0.382306427	0.786474708	0.914119311	0.124578928	1006126575	0.80769301	137873459	ENSG00000103740	1290466279	1648273842	762022434	0.016472438	0.161802953	15	78167467	78245688	-	protein_coding	ACSBG1
ENSG00000204961	0.592169562	1045639747	0.633629311	-0.565141843	0.603703477	0.217357791	-2421091922	-1077140551	-0.967599769	0.183400491	-0.395633369	-0.794951874	ENSG00000204961	1299920167	0.017937259	1020102611	0.007215293	0.125200537	5	140847462	141012344	+	protein_coding	PCDHA9
ENSG00000271815	2251513528	3963618182	3048318487	3059092623	3672086267	0.965977835	0.982567911	2636676899	0.395382431	1309504194	1794433784	2480590848	ENSG00000271815	1311397381	2599673539	6901076477	0.021203818	0.178625309	5	75363759	75364242	+	lncRNA	AC008897.3
ENSG00000168389	5680504192	6267162777	584503699	6041970043	6276070981	554064705	3598739837	4796418987	4026857125	6021522486	3673523743	4114424401	ENSG00000168389	1314965247	5456757034	1140467489	0.005139089	0.116920508	1	39955111	39969968	+	protein_coding	MFSD2A
ENSG00000049249	2854531517	4108465333	3117957097	2786616662	3699847734	1214458739	2832695418	2042819187	0.359671799	1249650424	2147281465	1587465688	ENSG00000049249	1322071892	2696017864	7845226479	0.015255094	0.159112693	1	7915893	7943165	-	protein_coding	TNFRSF9
ENSG00000125816	1716037958	1953659904	1428202625	0.968341637	1506135786	158416999	0.935986333	0.832861379	-0.796683741	-100685649	0.877968433	-0.890140198	ENSG00000125816	1342629443	1049898411	111368955	0.005490754	0.11826654	20	21395364	21397526	-	protein_coding	NKX2-4
ENSG00000154146	0.407860788	0.599352494	0.490933718	1974114492	2122334256	2562501392	0.004135435	0.716867716	-0.263732471	0.589652269	0.456052707	0.12640788	ENSG00000154146	1350582511	1114478755	1084845472	0.005965155	0.119182445	11	124739941	124747210	+	protein_coding	NRGN
ENSG00000179111	373219509	4328581169	3720467883	3630114024	3624595982	268160035	2381065143	278805928	2610403738	1685813179	1853763661	2490072209	ENSG00000179111	1350861214	3175329107	2502782943	0.00025734	0.05086054	17	8120591	8124106	-	protein_coding	HES7
ENSG00000245711	0.830826875	1489223251	1576923634	0.555741312	1560986113	1178907377	0.326532098	0.488310304	-0.320535121	0.049396329	-0.702444866	-0.54211252	ENSG00000245711	1351998251	0.743605952	235707098	0.000333417	0.056008106	5	36221054	36221902	+	lncRNA	NADK2-AS1
ENSG00000278012	356228213	4271802089	4078344799	3928337658	4234846726	1762878081	1971662023	2780855789	0.820072836	3321841239	1794433784	2933969164	ENSG00000278012	1353743833	3312052355	8868343119	0.01089198	0.142493188	20	31970180	31970831	+	lncRNA	AL031658.2
ENSG00000278840	1517766665	1616285292	1443783865	125823467	1068665943	0.38273801	-0.241411058	0.034761184	-0.505736845	0.049396329	-0.635640388	0.650747808	ENSG00000278840	1367247955	0.75824517	2386087592	0.000316385	0.056008106	15	26557597	26557937	-	lncRNA	AC009878.1
ENSG00000179698	2547595732	2617100257	2723958349	2125753116	1761644568	1738664166	1431870764	0.991043503	-0.441324882	1144021707	1185652548	0.840593005	ENSG00000179698	136870822	1787493205	1979515293	0.000688774	0.067471922	8	144107725	144118328	+	protein_coding	WDR97
ENSG00000181847	0.781099093	1733056838	0.992615952	1242702874	1343568586	-113117204	0.528410369	0.21660041	-1269220515	-0.384149467	-0.4519966	-1101721216	ENSG00000181847	1374689293	0.538140033	9196709791	0.009814622	0.138772505	3	114276912	114310288	+	protein_coding	TIGIT
ENSG00000273604	3190778102	324720517	2948088362	2542086657	2700526599	1974657301	1272290741	1156028187	1499113508	1715615412	1614022463	1477369302	ENSG00000273604	13776492	2303603972	3689733294	4.31E-05	0.031707358	17	38671702	38674957	-	protein_coding	EPOP
ENSG00000249637	1547814681	2155462071	1846789132	1404995142	1587648578	-0.184130633	-1091632067	0.339360852	-0.320535121	0.049396329	0.361103557	1060180102	ENSG00000249637	1382389394	102832698	1146334179	0.005005954	0.115507754	5	140370890	140401460	-	lncRNA	AC008438.1
ENSG00000260708	433769618	5009353662	4713908313	4629535717	5012786131	3242730718	2713477653	3967622072	2532359718	3168665036	2564452404	3626741893	ENSG00000260708	139997548	4062281011	1800378907	0.00100325	0.075474891	22	46761893	46762563	-	lncRNA	AL118516.1
ENSG00000250068	0.676185757	1331476517	1054817242	0.555741312	0.990897123	-0.382306427	-1191525505	-0.289862944	-2397584941	-0.516469947	-0.571792894	0.432080128	ENSG00000250068	140404586	0.283644061	1047840789	0.006645544	0.122086234	9	112581778	112582590	-	unprocessed_pseudogene	AL445187.1
ENSG00000111788	0.407860788	0.717447728	1094843142	1486381294	0.798886159	1663484134	-2196902654	-1431428607	0.081383381	0.906283135	-0.571792894	-0.261937068	ENSG00000111788	1416139316	0.578268919	9140057348	0.009991276	0.138772505	12	9277234	9313241	+	unprocessed_pseudogene	AC009533.1
ENSG00000185668	3947546886	540219034	3755226242	4727638769	5147691309	5430642333	3576135346	3214231484	3326242462	4454082279	2521189864	2442029726	ENSG00000185668	1459339853	4326078185	1387542491	0.002632539	0.098708008	1	38043828	38046793	-	protein_coding	POU3F1
ENSG00000232811	2278644649	1472523806	1737250411	1473131787	1506135786	1299683441	0.838052812	-0.173348194	0.871693809	0.225438371	-0.289111637	-0.705657176	ENSG00000232811	1465254831	1126946438	2257350797	0.000400618	0.058563729	1	110943466	110952848	+	lncRNA	AL360270.1
ENSG00000197332	0.830826875	1090107241	0.859539475	0.605164124	0.347041336	0.181878682	0.559471929	-0.792929175	0.246908739	-2126403312	-3066093548	-3351765435	ENSG00000197332	1471285612	0.157729528	5151324722	0.041287861	0.236569077	19	11639753	11686569	+	lncRNA	AC008543.1
ENSG00000151892	7571352129	7279848167	6868644768	4973276929	5764324783	6742046889	6311368834	5406301483	4392016948	5409395932	4449346961	487370114	ENSG00000151892	1471516814	6215577252	1110763339	0.005630693	0.11826654	10	116056924	116273467	-	protein_coding	GFRA1
ENSG00000150275	4386316978	4027892338	4134631444	3165885115	2936619531	3009656346	2635455237	2180566191	1482606832	1971698076	2414893678	2545687953	ENSG00000150275	1483614705	3171911511	2382912486	0.000318199	0.056008106	10	53802770	55627942	-	protein_coding	PCDH15
ENSG00000175985	4722299467	5327545263	4407197694	4574765635	4304812053	1810119785	4117477045	2780855789	263301678	3792911634	1454525847	0.025696475	ENSG00000175985	1495035631	3930522413	5475701317	0.036509608	0.224604113	14	69484691	69531551	+	protein_coding	PLEKHD1
ENSG00000176840	5753231515	6477932819	5832514749	5587588509	6016334169	532990271	4453452726	4335274659	3446017935	5298074767	3895869288	4174462602	ENSG00000176840	1497525714	5317181352	2721449785	0.000177808	0.044536407	19	4769030	4785077	+	lncRNA	MIR7-3HG
ENSG00000093072	5503039909	6221669313	574639647	6894661016	6851744646	6271941506	4754582553	4690846457	4971887018	4756062613	4926452202	4898833905	ENSG00000093072	150324464	5774777072	4599458174	1.44E-05	0.019075861	22	17178789	17258235	-	protein_coding	ADA2
ENSG00000204666	1620305717	2035525119	1590986101	0.555741312	1263149935	-0.74237085	-0.53749844	0.452489688	-0.441324882	-0.587478308	-0.142765414	0.025696475	ENSG00000204666	1505702662	0.741187853	1374506139	0.002721027	0.09926845	19	50050588	50066793	+	lncRNA	AC010624.1
[truncated: 55 more rows]

## Sheet: ZnT10 vs controls_basal
GeneID	ZnT10.patient.2.3.untreated	ZnT10.patient.2.2.untreated	ZnT10.patient.2.1.untreated	ZnT10.patient.1.3.untreated	ZnT10.patient.1.2.untreated	ZnT10.patient.1.1.untreated	Control.2.3.untreated	Control.2.2.untreated	Control.2.1.untreated	Control.1.3.untreated	Control.1.2.untreated	Control.1.1.untreated	GeneID	logFC	logCPM	F	PValue	FDR	NA	NA	NA	NA	NA	NA
[truncated: 769 more rows]

[truncated: 9 more sheets: ZIP14_ZIP8 basal vs controls ba, ZIP14_ZIP8_ZnT10 basal vs contr, Controls basal vs controls trea, Controls basal vs ZIP14 treated, Controls basal vs ZnT10 treated, ZIP14 basal vs ZIP14 treated, ZIP8 basal vs ZIP8 treated, ZnT10 basal vs ZnT10 treated, All controls vs patients]
